# Supplementary material for: Domestication of rice has reduced the occurrence of transposable elements within gene coding regions
Source: BMC Genomics. 2017 Jan 9;18:55. doi: 10.1186/s12864-016-3454-z (PMC5223533; doi:10.1186/s12864-016-3454-z)
Supplement: Additional file 8: Table S7. — Gene Ontology terms associated with genes enriched or devoid of TEs in cultivated and wild rice species. (XLS 204 kb) [file 12864_2016_3454_MOESM8_ESM.xls]

## Sheet: Table S7
	Supplementary table S7. Gene Ontology terms associated with genes enriched or devoid of TEs in cultivated and wild rice species.
		Cultivated rice						Wild rice
		Accession	P value		Ontology*			Accession	P value		Ontology
	Upstream with TEs
	O.sat	GO:0005623	0.00444	Ca	cell		O.ruf	GO:0009607	0.005583	B	response to biotic stimulus
		GO:0005618	0.02521	C	cell wall			GO:0009987	0.038195	B	cellular process
	O.ind	GO:0005623	0.00299	C	cell		O.niv	GO:0009987	0.006501	B	cellular process
		GO:0005618	0.00709	C	cell wall			GO:0009607	0.006571	B	response to biotic stimulus
		GO:0009856	0.0074	B	pollination			GO:0005730	0.042792	C	nucleolus
		GO:0030154	0.02702	B	cell differentiation
							O.bar	GO:0009607	0.000846	B	response to biotic stimulus
	O.gla	GO:0009856	0.00688	B	pollination			GO:0005730	0.019479	C	nucleolus
		GO:0030154	0.00841	B	cell differentiation
		GO:0005623	0.00974	C	cell
		GO:0005618	0.01343	C	cell wall
	Gene regions with TEs
	O.sat	N/A**					O.ruf	GO:0016301	0.001583	M	kinase activity
	O.ind	GO:0016043	0.00208	B	cellular component organization		O.niv	GO:0016301	0.023366	M	kinase activity
		GO:0030154	0.00238	B	cell differentiation
		GO:0009791	0.03771	B	post-embryonic development
		GO:0009908	0.04743	B	flower development
	O.gla	GO:0016043	0.00317	B	cellular component organization		O.bar	GO:0016301	0.044469	M	kinase activity
		GO:0030154	0.00988	B	cell differentiation
		GO:0009908	0.02348	B	flower development
		GO:0009791	0.0303	B	post-embryonic development
	Downstream with TEs
	O.sat	GO:0008219	0.00527	B	cell death		O.ruf	GO:0009606	0.006769	B	tropism
		GO:0009856	0.01426	B	pollination
		GO:0005488	0.03977	M	binding
	O.ind	GO:0009991	0.01688	B	response to extracellular stimulus		O.niv	N/A
		GO:0007154	0.03215	B	cell communication
		GO:0008219	0.03373	B	cell death
	O.gla	GO:0009856	0.00059	B	pollination		O.bar	GO:0009606	0.004425	B	tropism
		GO:0005488	0.00089	M	binding
		GO:0009991	0.00541	B	response to extracellular stimulus
		GO:0007154	0.01234	B	cell communication
	Upstream without TEs
	O.sat	GO:0009536	0.00031	C	plastid		O.ruf	GO:0003700	6.74e-05	M	transcription factor activity, sequence-specific DNA binding
		GO:0040029	0.00037	B	regulation of gene expression, epigenetic			GO:0003723	0.024338	M	RNA binding
								GO:0003677	0.048279	M	DNA binding
	O.ind	GO:0009536	1.29e-10	C	plastid
		GO:0009579	0.0202	C	thylakoid		O.niv	GO:0003700	0.032898	M	transcription factor activity, sequence-specific DNA binding
								GO:0003723	0.03382	M	RNA binding
	O.gla	GO:0009579	0.00098	C	thylakoid
		GO:0040029	0.00192	B	regulation of gene expression, epigenetic		O.bar	GO:0003677	0.001452	M	DNA binding
		GO:0009536	0.038	C	plastid
	Gene regions without TEs
	O.sat	N/A					O.ruf	GO:0003677	0.001834	M	DNA binding
								GO:0006139	0.001976	B	nucleobase-containing compound metabolic process
								GO:0009719	0.005556	B	response to endogenous stimulus
	O.ind	N/A					O.niv	GO:0009719	0.001628	B	response to endogenous stimulus
								GO:0006139	0.016729	B	nucleobase-containing compound metabolic process
								GO:0003677	0.020858	M	DNA binding
	O.gla	N/A					O.bar	GO:0006139	0.002501	B	nucleobase-containing compound metabolic process
								GO:0009719	0.004983	B	response to endogenous stimulus
	Downstream without TEs
	O.sat	GO:0009579	0.00697	C	thylakoid		O.ruf	N/A
		GO:0016043	0.00762	B	cellular component organization
		GO:0008150	0.00953	B	biological_process		O.niv	GO:0003682	0.000839	M	chromatin binding
		GO:0003676	0.03706	M	nucleic acid binding
		GO:0008135	0.04326	M	translation factor activity, RNA binding		O.bar	GO:0003682	0.033839	M	chromatin binding
	O.ind	GO:0003676	0.00061	M	nucleic acid binding
		GO:0006091	0.00208	B	generation of precursor metabolites and energy
		GO:0016043	0.00292	B	cellular component organization
		GO:0009579	0.00439	C	thylakoid
		GO:0006139	0.02228	B	nucleobase-containing compound metabolic process
	O.gla	GO:0009579	0.00027	C	thylakoid
		GO:0008150	0.00249	B	biological_process
		GO:0008135	0.00321	M	translation factor activity, RNA binding
		GO:0006091	0.01206	B	generation of precursor metabolites and energy
		GO:0006139	0.02273	B	nucleobase-containing compound metabolic process
	*Ontology terms that are significantly enriched in all three species are indicated in bold;
	**N/A indicates that no GO terms were significantly associated with TEs in the respective region.
	aThe Gene Ontology (GO) project provides a set of hierarchical controlled vocabulary that is split into 3 categories: Biological process (B), Molecular function (M) and Cellular component (C).

## Sheet: 8 GO with genes
Lines	Gene Ontology terms associated with genes enriched or devoid of TEs in cultivated and wild rice species.(Columns A: Green for upstream; Yellow for gene regions; Blue for downstream)
1		Cultivated rice													Wild rice
2	With or without TE	Upstream/downstream or in gene													With or without TE	Upstream/downstream or in gene
3	withTE	upstream	GO:0005623: cell						GO:0005618: cell wall						withTE	upstream	GO:0009607: response to biotic stimulus
4			O.sat	O.ind	O.gla				O.sat	O.ind	O.gla						O.ruf	O.niv	O.bar
5			OS01G0652100	BGIOSGA001110	ORGLA01G0201800	129	proteins of unknown function domain containing protein, expressed		OS06G0607800	BGIOSGA023242	ORGLA06G0170000	1699	26S protease regulatory subunit S10B, putative, expressed				ORUFI03G14170	ONIVA03G14760	OBART03G13510	905	proteins of unknown function domain containing protein, putative, expressed
6			OS01G0623500	BGIOSGA017477	ORGLA01G0187300	119	AAA-type ATPase family protein, putative, expressed		OS03G0758400	BGIOSGA013594	ORGLA03G0318700	1074	26S proteasome non-ATPase regulatory subunit 10, putative, expressed				ORUFI06G00180	ONIVA06G00180	OBART06G00170	1573	acyl-coenzyme A oxidase 1.2, peroxisomal, putative, expressed
7			OS02G0621800	BGIOSGA006017	ORGLA02G0212300	574	alcohol oxidase, putative, expressed		OS03G0200500	BGIOSGA012058	ORGLA03G0070300	836	40S ribosomal protein S3a, putative, expressed				ORUFI04G11000	ONIVA09G09000	OBART04G09960	1158	acyl-desaturase, chloroplast precursor, putative, expressed
8			OS03G0264400	BGIOSGA011056	ORGLA03G0111900	886	anthranilate synthase component I-1, chloroplast precursor, putative, expressed		OS07G0679300	BGIOSGA026396	ORGLA07G0207100	1892	alpha-galactosidase precursor, putative, expressed				ORUFI03G22570	ONIVA03G23530	OBART03G21860	984	acyl-desaturase, chloroplast precursor, putative, expressed
9			OS07G0600300	BGIOSGA026080	ORGLA07G0163300	1854	APO, putative, expressed		OS06G0662000	BGIOSGA020739	ORGLA06G0198700	1719	ATP synthase, putative, expressed				ORUFI02G21630	ONIVA02G22580	OBART02G20590	527	AIG1, putative, expressed
10			OS03G0244700	BGIOSGA011127	ORGLA03G0099000	875	armadillo/beta-catenin repeat family protein, putative, expressed		OS05G0415700	BGIOSGA019873	ORGLA05G0143200	1464	beta-hexosaminidase precursor, putative, expressed				ORUFI04G00110	ONIVA04G00080	OBART04G00140	1148	amidase family protein, putative, expressed
11			OS02G0272300	BGIOSGA007948	ORGLA02G0106600	491	ATROPGEF7/ROPGEF7, putative, expressed		OS01G0891000	BGIOSGA000347	ORGLA01G0339900	303	beta-hexosaminidase precursor, putative, expressed				ORUFI02G21250	ONIVA02G22240	OBART02G20120	514	ammonium transporter protein, putative, expressed
12			OS06G0232300	BGIOSGA022592	ORGLA06G0080100	1651	auxin efflux carrier component, putative, expressed		OS04G0402100	BGIOSGA015163	ORGLA04G0082700	1166	calreticulin precursor protein, putative, expressed				ORUFI08G08590	ONIVA08G08240	OBART08G07460	1958	AMP-binding domain containing protein, expressed
13			OS04G0687800	BGIOSGA017391	ORGLA04G0267600	1352	auxin-induced protein 5NG4, putative, expressed		OS04G0382300	BGIOSGA015211	ORGLA04G0072300	1161	CBS domain containing membrane protein, putative, expressed				ORUFI11G18070	ONIVA11G17100	OBART11G17090	2275	AMP-binding enzyme, putative, expressed
14			OS03G0440900	BGIOSGA012953	ORGLA03G0212500	989	BRASSINOSTEROID INSENSITIVE 1-associated receptor kinase 1 precursor, putative, expressed		OS02G0656500	BGIOSGA008745	ORGLA02G0227900	588	chaperone protein dnaJ, putative, expressed				ORUFI03G41260	ONIVA03G41330	OBART03G39490	1115	anthranilate synthase component I-1, chloroplast precursor, putative, expressed
15			OS06G0184500	BGIOSGA021773	ORGLA06G0049900	1627	BTBN14 - Bric-a-Brac, Tramtrack, Broad Complex BTB domain with non-phototropic hypocotyl 3 NPH3 domain, expressed		OS06G0571400	BGIOSGA021001	ORGLA06G0158100	1686	elongation factor 1-gamma, putative, expressed				ORUFI04G26530	ONIVA04G24000	OBART04G25320	1281	AP2 domain containing protein, expressed
16			OS04G0402100	BGIOSGA015163	ORGLA04G0082700	1166	calreticulin precursor protein, putative, expressed		OS06G0608300	BGIOSGA020910	ORGLA06G0170400	1700	elongation factor, putative, expressed				ORUFI10G04480	ONIVA10G17870	OBART10G04160	2165	ATP-binding region, ATPase-like domain containing protein, expressed
17			OS04G0565400	BGIOSGA016931	ORGLA04G0189000	1259	cis-zeatin O-glucosyltransferase, putative, expressed		OS04G0685200	BGIOSGA017387	ORGLA04G0265700	1351	Eukaryotic aspartyl protease domain containing protein, expressed				ORUFI05G22720	ONIVA05G22150	OBART05G21470	1509	calcium-transporting ATPase, plasma membrane-type, putative, expressed
18			OS02G0822100	BGIOSGA009313	ORGLA02G0329100	723	Citrate transporter protein, putative, expressed		OS09G0517600	BGIOSGA031095	ORGLA09G0130000	2121	formin, putative, expressed				ORUFI08G03800	ONIVA08G03360	OBART08G03400	1940	CGMC_MAPKCMGC_2_ERK.13 - CGMC includes CDA, MAPK, GSK3, and CLKC kinases, expressed
19			OS03G0197300	BGIOSGA012048	ORGLA03G0068600	833	cupin domain containing protein, expressed		OS07G0586200	BGIOSGA023998	ORGLA07G0156100	1851	GDSL-like lipase/acylhydrolase, putative, expressed				ORUFI04G23440	ONIVA04G20390	OBART04G21830	1259	cis-zeatin O-glucosyltransferase, putative, expressed
20			OS04G0107700	BGIOSGA015726	ORGLA04G0003900	1150	cysteine proteinase At4g11310 precursor, putative, expressed		OS02G0735200	BGIOSGA005667	ORGLA02G0271200	639	glutamine synthetase, catalytic domain containing protein, expressed				ORUFI03G12020	ONIVA03G12870	OBART03G11670	889	coronatine-insensitive protein, putative, expressed
21			OS06G0191800	BGIOSGA021748	ORGLA06G0054300	1633	cytochrome P450 72A1, putative, expressed		OS11G0673200	BGIOSGA035696	ORGLA11G0180400	2297	glycosyl hydrolase family 3 protein, putative, expressed				ORUFI03G19920	ONIVA03G19860	OBART03G19300	974	CSLA5 - cellulose synthase-like family A mannan synthase, expressed
22			OS05G0372300	BGIOSGA019739	ORGLA05G0120900	1445	cytochrome P450, putative, expressed		OS06G0676700	BGIOSGA023458	ORGLA06G0206200	1728	glycosyl hydrolase, family 31, putative, expressed				ORUFI02G33980	ONIVA06G04740	OBART02G32290	652	CSLA6 - cellulose synthase-like family A mannan synthase, expressed
23			OS08G0547300	BGIOSGA026535	ORGLA08G0218500	2040	cytochrome P450, putative, expressed		OS03G0239000	BGIOSGA011144	ORGLA03G0095400	870	glycosyl hydrolases family 16, putative, expressed				ORUFI01G47900	ONIVA01G50600	OBART01G44430	359	cyclin-dependent kinase, putative, expressed
24			OS02G0824100	BGIOSGA009326	ORGLA02G0331300	727	cytochrome P450, putative, expressed		OS09G0533200	BGIOSGA029378	ORGLA09G0137800	2128	glycosyl hydrolases family 17, putative, expressed				ORUFI01G36750	ONIVA01G38340	OBART01G33580	203	disease resistance protein RPS2, putative, expressed
25			OS03G0363900	BGIOSGA012676	ORGLA03G0173100	966	DHHC zinc finger domain containing protein, expressed		OS07G0575100	BGIOSGA024034	ORGLA07G0253100	1844	HEAT repeat family protein, putative, expressed				ORUFI05G03990	ONIVA05G04220	OBART05G03870	1405	ethylene receptor, putative, expressed
26			OS07G0244300	BGIOSGA025448	ORGLA07G0073400	1815	domain of unknown function domain containing protein, expressed		OS08G0500700	BGIOSGA029571	ORGLA08G0171400	2004	heat shock protein, putative, expressed				ORUFI03G32120	ONIVA03G32190	OBART03G30870	1030	ethylene-insensitive protein, putative, expressed
27			OS06G0649700	BGIOSGA023376	ORGLA06G0191400	1709	DOMON domain containing protein, expressed		OS06G0179000	BGIOSGA021801	ORGLA02G0314500	1623	heparanase-like protein precursor, putative, expressed				ORUFI01G19390	ONIVA01G19260	OBART01G17440	89	expressed protein
28			OS04G0674800	BGIOSGA014101	ORGLA04G0257200	1336	endoglucanase precursor, putative, expressed		OS03G0211700	BGIOSGA012097	ORGLA03G0078300	842	heparanase-like protein precursor, putative, expressed				ORUFI09G20190	ONIVA09G19750	OBART09G18660	2142	flavin-containing monooxygenase family protein, putative, expressed
29			OS08G0387400	BGIOSGA028602	ORGLA08G0117100	1969	endoglucanase, putative, expressed		OS03G0773300	BGIOSGA009739	ORGLA03G0328100	1084	LRR receptor-like protein kinase, putative, expressed				ORUFI10G12740	ONIVA10G11450	OBART10G12160	2188	fluG, putative, expressed
30			OS01G0777200	BGIOSGA004554	ORGLA01G0269500	192	eukaryotic aspartyl protease domain containing protein, expressed		OS11G0525600	BGIOSGA035362	ORGLA11G0130000	2270	lysosomal alpha-mannosidase precursor, putative, expressed				ORUFI01G12180	ONIVA01G13550	OBART01G11120	76	glucosidase II beta subunit-like domain containing protein, expressed
31			OS04G0670600	BGIOSGA014126	ORGLA04G0254100	1330	exostosin family domain containing protein, expressed		OS06G0104300	BGIOSGA022107	ORGLA06G0002400	1579	monocopper oxidase, putative, expressed				ORUFI03G08520	ONIVA03G09300	OBART03G08450	853	glycosyl hydrolase, family 31, putative, expressed
32			OS08G0438600	BGIOSGA028733	ORGLA08G0139300	1976	exostosin family domain containing protein, expressed		OS08G0154250	BGIOSGA027639	ORGLA08G0026300	1937	monocopper oxidase, putative, expressed				ORUFI09G18920	ONIVA09G18530	OBART09G17560	2128	glycosyl hydrolases family 17, putative, expressed
33			OS11G0128000	BGIOSGA036718	ORGLA12G0011900	2229	exostosin family domain containing protein, expressed		OS11G0213600	BGIOSGA034295	ORGLA11G0061000	2256	OsSCP48 - Putative Serine Carboxypeptidase homologue, expressed				ORUFI03G33640	ONIVA03G33750	OBART03G32250	1046	HEAT repeat family protein, putative, expressed
34			OS03G0174300	BGIOSGA011962	ORGLA03G0052800	806	exostosin family protein, putative, expressed		OS01G0868900	BGIOSGA004877	ORGLA01G0324700	268	OsSub11 - Putative Subtilisin homologue, expressed				ORUFI03G33400	ONIVA03G33540	OBART03G32020	1040	histidine kinase, putative, expressed
35			OS05G0103300	BGIOSGA019001	ORGLA05G0002100	1366	expressed protein		OS02G0198700	BGIOSGA023250	ORGLA02G0070800	468	OsSub12 - Putative Subtilisin homologue, expressed				ORUFI02G33520	ONIVA01G37620	OBART02G31850	644	histidine kinase, putative, expressed
36			OS06G0134700	BGIOSGA022248	ORGLA06G0022000	1600	expressed protein		OS02G0779000	BGIOSGA009142	ORGLA02G0300100	678	OsSub21 - Putative Subtilisin homologue, expressed				ORUFI07G27940	ONIVA07G26750	OBART07G27000	1905	importin subunit alpha-1b, putative, expressed
37			OS08G0117700	BGIOSGA027890	ORGLA08G0006200	1926	expressed protein		OS01G0769200	BGIOSGA004526	ORGLA01G0264100	179	OsSub4 - Putative Subtilisin homologue, expressed				ORUFI10G08110	ONIVA10G07170	OBART10G07720	2167	inositol-3-phosphate synthase, putative, expressed
38			OS02G0592200	BGIOSGA006141	ORGLA02G0191700	542	expressed protein		OS04G0430700	BGIOSGA016436	ORGLA04G0099500	1176	OsSub41 - Putative Subtilisin homologue, expressed				ORUFI03G06660	ONIVA03G06440	OBART03G06720	827	inositol-3-phosphate synthase, putative, expressed
39			OS03G0259900	BGIOSGA012263	ORGLA03G0108700	878	expressed protein		OS04G0558900	BGIOSGA016910	ORGLA04G0184600	1251	OsSub43 - Putative Subtilisin homologue, expressed				ORUFI03G32110	ONIVA03G32180	OBART03G30860	1029	lipoxygenase, putative, expressed
40			OS03G0683800	BGIOSGA013343	ORGLA03G0275400	1018	GDSL-like lipase/acylhydrolase, putative, expressed		OS04G0559000	BGIOSGA014562	ORGLA04G0184700	1252	OsSub44 - Putative Subtilisin homologue, expressed				ORUFI03G34870	ONIVA01G07690	OBART03G33490	1059	lipoxygenase, putative, expressed
41			OS03G0844600	BGIOSGA009458	ORGLA03G0375100	1130	GDSL-like lipase/acylhydrolase, putative, expressed		OS06G0700000	BGIOSGA023552	ORGLA06G0219900	1744	OsSub52 - Putative Subtilisin homologue, expressed				ORUFI02G07290	ONIVA02G08840	OBART02G07210	463	lipoxygenase, putative, expressed
42			OS03G0859100	BGIOSGA009398	ORGLA03G0386600	1141	GDSL-like lipase/acylhydrolase, putative, expressed		OS04G0602500	BGIOSGA017057	ORGLA04G0207500	1276	pectinacetylesterase domain containing protein, expressed				ORUFI01G29890	ONIVA01G30810	OBART01G26880	147	microtubule associated protein, putative, expressed
43			OS05G0468500	BGIOSGA017887	ORGLA05G0172600	1497	GDSL-like lipase/acylhydrolase, putative, expressed		OS04G0458900	BGIOSGA014967	ORGLA04G0118400	1188	pectinesterase, putative, expressed				ORUFI02G02080	ONIVA02G01980	OBART02G02080	409	microtubule associated protein, putative, expressed
44			OS05G0518300	BGIOSGA017718	ORGLA05G0201300	1524	GDSL-like lipase/acylhydrolase, putative, expressed		OS04G0641200	BGIOSGA017221	ORGLA04G0233700	1308	pectinesterase, putative, expressed				ORUFI06G16240	ONIVA06G18340	OBART06G15330	1673	MLO domain containing protein, putative, expressed
45			OS06G0725200	BGIOSGA020509	ORGLA06G0235900	1761	GDSL-like lipase/acylhydrolase, putative, expressed		OS07G0675100	BGIOSGA023725	ORGLA07G0205200	1888	pectinesterase, putative, expressed				ORUFI03G02060	ONIVA03G01930	OBART03G02320	759	MLO domain containing protein, putative, expressed
46			OS07G0586200	BGIOSGA023998	ORGLA07G0156100	1851	GDSL-like lipase/acylhydrolase, putative, expressed		OS08G0206950	BGIOSGA027461	ORGLA08G0054200	1953	pectinesterase, putative, expressed				ORUFI06G26090	ONIVA06G30640	OBART06G24270	1724	molybdenum cofactor sulfurase, putative, expressed
47			OS02G0771700	BGIOSGA005526	ORGLA02G0295600	673	glucan endo-1,3-beta-glucosidase precursor, putative, expressed		OS02G0288100	BGIOSGA006676	ORGLA02G0113800	496	pectinesterase, putative, expressed				ORUFI08G26390	ONIVA09G01280	OBART08G23910	2058	multidrug resistance protein, putative, expressed
48			OS01G0276800	BGIOSGA001897	ORGLA01G0096500	76	glucosidase II beta subunit-like domain containing protein, expressed		OS02G0131400	BGIOSGA007188	ORGLA02G0023900	413	periplasmic beta-glucosidase precursor, putative, expressed				ORUFI01G42890	ONIVA01G44360	OBART01G39510	289	NADH dehydrogenase I subunit N, putative, expressed
49			OS03G0239000	BGIOSGA011144	ORGLA03G0095400	870	glycosyl hydrolases family 16, putative, expressed		OS04G0677200	BGIOSGA017351	ORGLA04G0259400	1342	polygalacturonase inhibitor 3 precursor, putative, expressed				ORUFI03G07810	ONIVA03G08610	OBART03G07750	840	natural resistance-associated macrophage protein, putative, expressed
50			OS09G0480400	BGIOSGA030976	ORGLA09G0108000	2101	glycosyl transferase 8 domain containing protein, putative, expressed		OS09G0557800	BGIOSGA031249	ORGLA09G0155600	2147	transmembrane 9 superfamily member, putative, expressed				ORUFI11G18630	ONIVA11G17430	OBART11G17490	2278	NBS-LRR type disease resistance protein, putative, expressed
51			OS11G0169700	BGIOSGA034427	ORGLA11G0041400	2240	glyoxal oxidase-related, putative, expressed		OS04G0402200	BGIOSGA015162	ORGLA04G0082800	1167	TUDOR protein with multiple SNc domains, putative, expressed				ORUFI10G04000	ONIVA10G03940	OBART10G03720	2163	nodulin, putative, expressed
52			OS10G0422200	BGIOSGA032938	ORGLA10G0090200	2177	homocysteine S-methyltransferase protein, putative, expressed		OS01G0971400	BGIOSGA005264	ORGLA01G0391700	368	xylem cysteine proteinase 2 precursor, putative, expressed				ORUFI05G03580	ONIVA05G03420	OBART05G03530	1399	OsFBL21 - F-box domain and LRR containing protein, expressed
53			OS04G0573100	BGIOSGA016955	ORGLA04G0193500	1269	HOTHEAD precursor, putative, expressed										ORUFI05G19770	ONIVA05G19550	OBART05G18610	1484	OsFBL23 - F-box domain and LRR containing protein, expressed
54			OS05G0486200	BGIOSGA017833	ORGLA05G0181300	1505	keratinocytes-associated protein 2, putative, expressed										ORUFI07G27150	ONIVA07G25810	OBART07G26190	1888	pectinesterase, putative, expressed
55			OS01G0842400	BGIOSGA000512	ORGLA01G0307000	245	laccase precursor protein, putative, expressed										ORUFI06G27480	ONIVA06G28560	OBART06G25550	1734	peptidase, putative, expressed
56			OS01G0842500	BGIOSGA000508	ORGLA01G0307100	246	laccase precursor protein, putative, expressed										ORUFI04G14880	ONIVA04G11830	OBART04G13630	1182	peptide transporter PTR2, putative, expressed
57			OS01G0254100	BGIOSGA001977	ORGLA01G0088100	63	lissencephaly type-1-like homology motif, putative, expressed										ORUFI02G05360	ONIVA02G05490	OBART02G05250	447	porphobilinogen deaminase, chloroplast precursor, putative, expressed
58			OS01G0786700	BGIOSGA000681	ORGLA01G0274100	200	membrane protein, putative, expressed										ORUFI08G24430	ONIVA08G25010	OBART08G21970	2030	protein kinase domain containing protein, expressed
59			OS01G0786800	BGIOSGA000680	ORGLA01G0274200	201	membrane protein, putative, expressed										ORUFI03G04190	ONIVA03G04260	OBART03G04480	787	RNA helicase SDE3, putative, expressed
60			OS03G0149300	BGIOSGA011443	ORGLA03G0036100	780	nodulin, putative, expressed										ORUFI02G09940	ONIVA02G11000	OBART02G09880	482	spotted leaf 11, putative, expressed
61			OS06G0684900	BGIOSGA020652	ORGLA06G0209000	1729	OsFBX203 - F-box domain containing protein, expressed										ORUFI10G01770	ONIVA05G11100	OBART10G01730	2162	TKL_IRAK_DUF26-la.6 - DUF26 kinases have homology to DUF26 containing loci, expressed
62			OS05G0319100	BGIOSGA019613	ORGLA05G0098100	1428	OsMan06 - Endo-Beta-Mannanase, expressed										ORUFI01G00780	ONIVA01G00720	OBART01G00800	4	TOO MANY MOUTHS precursor, putative, expressed
63			OS09G0558100	BGIOSGA031251	ORGLA09G0155900	2149	OsRCI2-11 - Hydrophobic protein OSR8, expressed										ORUFI08G24240	ONIVA08G24850	OBART08G21810	2029	transketolase, putative, expressed
64			OS01G0868900	BGIOSGA004877	ORGLA01G0324700	268	OsSub11 - Putative Subtilisin homologue, expressed										ORUFI09G17180	ONIVA09G17020	OBART09G15900	2115	transketolase, putative, expressed
65			OS02G0198700	BGIOSGA023250	ORGLA02G0070800	468	OsSub12 - Putative Subtilisin homologue, expressed										ORUFI03G10490	ONIVA03G10910	OBART03G10270	874	transmembrane amino acid transporter protein, putative, expressed
66			OS01G0769200	BGIOSGA004526	ORGLA01G0264100	179	OsSub4 - Putative Subtilisin homologue, expressed
67			OS06G0700000	BGIOSGA023552	ORGLA06G0219900	1744	OsSub52 - Putative Subtilisin homologue, expressed
68			OS08G0206950	BGIOSGA027461	ORGLA08G0054200	1953	pectinesterase, putative, expressed
69			OS08G0162200	BGIOSGA028034	ORGLA08G0032100	1946	pentatricopeptide, putative, expressed
70			OS06G0691400	BGIOSGA020633	ORGLA06G0212600	1734	peptidase, putative, expressed
71			OS02G0116700	BGIOSGA007384	ORGLA02G0011300	397	phytosulfokine receptor precursor, putative, expressed
72			OS01G0623600	BGIOSGA001180	ORGLA01G0187400	120	polygalacturonase, putative, expressed
73			OS03G0216800	BGIOSGA012123	ORGLA03G0082000	855	polygalacturonase, putative, expressed
74			OS06G0524400	BGIOSGA023021	ORGLA06G0139500	1678	powdery mildew resistant protein 5, putative, expressed
75			OS05G0587100	BGIOSGA017469	ORGLA05G0239500	1565	protein phosphatase 2C, putative, expressed
76			OS06G0526800	BGIOSGA021123	ORGLA06G0140900	1679	protein phosphatase 2C, putative, expressed
77			OS10G0544900	BGIOSGA033393	ORGLA10G0124800	2203	protein phosphatase 2C, putative, expressed
78			OS04G0613200	BGIOSGA017102	ORGLA04G0221400	1288	QRT3, putative, expressed
79			OS01G0153000	BGIOSGA002808	ORGLA01G0030000	21	receptor kinase, putative, expressed
80			OS05G0305900	BGIOSGA019586	ORGLA05G0094300	1424	receptor protein kinase-like, putative, expressed
81			OS06G0589800	BGIOSGA020956	ORGLA06G0161800	1691	receptor-like protein kinase 2 precursor, putative, expressed
82			OS06G0130100	BGIOSGA022235	ORGLA06G0018700	1593	receptor-like protein kinase 5 precursor, putative, expressed
83			OS06G0186300	BGIOSGA021766	ORGLA06G0051400	1630	receptor-like protein kinase precursor, putative, expressed
84			OS01G0821900	BGIOSGA020053	ORGLA01G0292500	223	receptor-like protein kinase precursor, putative, expressed
85			OS03G0335500	BGIOSGA012573	ORGLA03G0157200	947	receptor-like protein kinase precursor, putative, expressed
86			OS04G0475200	BGIOSGA016595	ORGLA04G0129300	1191	receptor-like protein kinase, putative, expressed
87			OS09G0538000	BGIOSGA029364	ORGLA09G0140800	2129	ribonuclease T2 family domain containing protein, expressed
88			OS02G0556400	BGIOSGA006259	ORGLA02G0176000	523	RNA methyltransferase protein, putative, expressed
89			OS01G0889900	BGIOSGA000352	ORGLA01G0339200	301	serine/threonine-protein kinase receptor precursor, putative, expressed
90			OS01G0914700	BGIOSGA005040	ORGLA01G0355700	332	signal peptide peptidase-like 2B, putative, expressed
91			OS04G0654800	BGIOSGA014196	ORGLA04G0241600	1315	S-locus-like receptor protein kinase, putative, expressed
92			OS04G0655000	BGIOSGA017268	ORGLA04G0241700	1316	S-locus-like receptor protein kinase, putative, expressed
93			OS05G0319700	BGIOSGA019615	ORGLA05G0098400	1430	STRUBBELIG-RECEPTOR FAMILY 6 precursor, putative, expressed
94			OS03G0759600	BGIOSGA009777	ORGLA03G0319600	1077	TKL_IRAK_CrRLK1L-1.1 - The CrRLK1L-1 subfamily has homology to the CrRLK1L homolog, expressed
95			OS10G0136400	BGIOSGA032318	ORGLA10G0015200	2161	TKL_IRAK_DUF26-la.5 - DUF26 kinases have homology to DUF26 containing loci, expressed
96			OS07G0176500	BGIOSGA024730	ORGLA07G0041700	1790	uncharacterized protein At4g06744 precursor, putative, expressed
97			OS04G0449100	BGIOSGA014998	ORGLA04G0112100	1186	xyloglucan fucosyltransferase, putative, expressed
98			OS07G0501900	BGIOSGA024258	ORGLA07G0125600	1823	zinc finger, C3HC4 type domain containing protein, expressed
99			OS07G0686300	BGIOSGA023693	ORGLA07G0212100	1901	zinc finger, C3HC4 type domain containing protein, expressed
100
101
102		gene region	N/A**													gene region	GO:0016301: kinase activity
103																	O.ruf	O.niv	O.bar
104																	ORUFI03G32970	ONIVA03G32970	OBART03G31660	1038	AGC_AGC_other_GWLd.2 - ACG kinases include homologs to PKA, PKG and PKC, expressed
105																	ORUFI07G27470	ONIVA07G26170	OBART07G26460	1894	AGC_AGC_other_RS6K_like.2 - ACG kinases include homologs to PKA, PKG and PKC, expressed
106																	ORUFI08G12780	ONIVA08G12140	OBART08G11580	1966	bifunctional aspartokinase/homoserine dehydrogenase, chloroplast precursor, putative, expressed
107																	ORUFI02G02100	ONIVA02G02000	OBART02G02100	410	CAMK_CAMK_like.12 - CAMK includes calcium/calmodulin depedent protein kinases, expressed
108																	ORUFI02G40090	ONIVA02G41280	OBART02G38370	732	CAMK_CAMK_like.16 - CAMK includes calcium/calmodulin depedent protein kinases, expressed
109																	ORUFI03G38320	ONIVA03G38060	OBART03G36830	1098	CAMK_CAMK_like.23 - CAMK includes calcium/calmodulin depedent protein kinases, expressed
110																	ORUFI07G03550	ONIVA07G02420	OBART07G03880	1781	CAMK_CAMK_like.31 - CAMK includes calcium/calmodulin depedent protein kinases, expressed
111																	ORUFI08G24600	ONIVA08G25180	OBART08G22130	2035	CAMK_CAMK_like.37 - CAMK includes calcium/calmodulin depedent protein kinases, expressed
112																	ORUFI03G36700	ONIVA03G36760	OBART03G35250	1080	CAMK_CAMK_like_Aur_like.2 - CAMK includes calcium/calmodulin depedent protein kinases, expressed
113																	ORUFI08G18590	ONIVA08G18250	OBART08G16730	1983	chaperonin Cpn60/TCP-1, putative, expressed
114																	ORUFI01G06840	ONIVA01G07290	OBART01G06330	45	CK1_CaseinKinase_1a.1 - CK1 includes the casein kinase 1 kinases, expressed
115																	ORUFI03G38670	ONIVA03G38430	OBART03G37080	1099	CK1_CaseinKinase_1a.4 - CK1 includes the casein kinase 1 kinases, expressed
116																	ORUFI03G22720	ONIVA03G23850	OBART03G22000	985	diacylglycerol kinase 1, putative, expressed
117																	ORUFI08G03470	ONIVA03G35630	OBART08G03110	1936	diacylglycerol kinase, putative, expressed
118																	ORUFI01G36400	ONIVA01G38010	OBART01G33260	197	diacylglycerol kinase, putative, expressed
119																	ORUFI04G31780	ONIVA04G29280	OBART04G30110	1347	expressed protein
120																	ORUFI08G01290	ONIVA08G01230	OBART08G01230	1926	expressed protein
121																	ORUFI01G48070	ONIVA01G50770	OBART01G44600	362	expressed protein
122																	ORUFI03G41660	ONIVA03G41770	OBART03G39850	1119	GHMP kinases ATP-binding protein, putative, expressed
123																	ORUFI01G38170	ONIVA01G39830	OBART01G34870	212	GTPase-activating protein, putative, expressed
124																	ORUFI01G38610	ONIVA01G40280	OBART01G35260	221	HEAT repeat family protein, putative, expressed
125																	ORUFI01G46960	ONIVA01G49450	OBART01G43480	355	hexokinase, putative, expressed
126																	ORUFI01G25020	ONIVA05G03020	OBART01G22230	109	inactive receptor kinase At2g26730 precursor, putative, expressed
127																	ORUFI06G25450	ONIVA06G27930	OBART06G23770	1720	inactive receptor kinase At2g26730 precursor, putative, expressed
128																	ORUFI06G08740	ONIVA06G09650	OBART06G08380	1650	kinase, pfkB family, putative, expressed
129																	ORUFI02G26040	ONIVA02G27010	OBART02G24700	576	kinase, pfkB family, putative, expressed
130																	ORUFI07G20470	ONIVA07G18020	OBART07G19650	1846	lectin-like receptor kinase, putative, expressed
131																	ORUFI02G07270	ONIVA02G08820	OBART02G07190	461	leucine-rich repeat receptor protein kinase EXS precursor, putative, expressed
132																	ORUFI02G09850	ONIVA02G10890	OBART02G09780	480	leucine-rich repeat-containing protein kinase family protein, putative, expressed
133																	ORUFI02G25010	ONIVA02G26430	OBART02G23550	565	non-receptor tyrosine kinase spore lysis A, putative, expressed
134																	ORUFI06G02720	ONIVA06G03730	OBART06G02760	1607	OsWAK61 - OsWAK receptor-like protein kinase, expressed
135																	ORUFI06G28760	ONIVA06G29390	OBART06G26800	1751	OsWAK65 - OsWAK receptor-like protein kinase, expressed
136																	ORUFI09G18910	ONIVA09G18520	OBART09G17550	2127	pantothenate kinase, putative, expressed
137																	ORUFI06G10360	ONIVA06G11520	OBART06G09950	1656	phosphatidylinositol-4-phosphate 5-Kinase family protein, putative, expressed
138																	ORUFI04G32460	ONIVA04G29940	OBART04G30760	1363	phosphatidylinositol-4-phosphate 5-Kinase, putative, expressed
139																	ORUFI03G15400	ONIVA03G15730	OBART03G14760	927	phytochrome B, putative, expressed
140																	ORUFI06G28540	ONIVA06G29130	OBART06G26580	1748	protein kinase APK1B, chloroplast precursor, putative, expressed
141																	ORUFI04G26580	ONIVA04G24050	OBART04G25370	1285	protein kinase domain containing protein, expressed
142																	ORUFI04G32270	ONIVA04G29740	OBART04G30540	1355	protein kinase domain containing protein, expressed
143																	ORUFI02G29510	ONIVA02G31100	OBART02G28010	602	protein kinase domain containing protein, expressed
144																	ORUFI02G33890	ONIVA06G04830	OBART02G32210	651	protein kinase domain containing protein, expressed
145																	ORUFI03G21290	ONIVA03G22600	OBART03G20660	978	protein kinase domain containing protein, expressed
146																	ORUFI05G29740	ONIVA05G29760	OBART05G27770	1567	protein kinase family protein, putative, expressed
147																	ORUFI12G04490	ONIVA12G03570	OBART12G03900	2313	protein kinase family protein, putative, expressed
148																	ORUFI02G01490	ONIVA02G01390	OBART02G01510	404	protein kinase family protein, putative, expressed
149																	ORUFI07G19900	ONIVA07G17460	OBART07G19110	1837	protein kinase, putative, expressed
150																	ORUFI02G30850	ONIVA02G32030	OBART02G29250	608	protein kinase, putative, expressed
151																	ORUFI01G12170	ONIVA01G13540	OBART01G11110	75	pyruvate kinase, putative, expressed
152																	ORUFI11G21620	ONIVA11G20030	OBART11G20050	2292	receptor kinase, putative, expressed
153																	ORUFI04G14090	ONIVA04G11090	OBART04G12970	1175	receptor-like kinase, putative, expressed
154																	ORUFI05G26680	ONIVA05G26080	OBART05G24900	1535	serine/threonine-protein kinase At1g18390 precursor, putative, expressed
155																	ORUFI07G18800	ONIVA07G16430	OBART07G18090	1829	serine/threonine-protein kinase receptor precursor, putative, expressed
156																	ORUFI01G43340	ONIVA01G44860	OBART01G40010	301	serine/threonine-protein kinase receptor precursor, putative, expressed
157																	ORUFI04G29950	ONIVA04G26850	OBART04G28290	1326	STE_MEKK_ste11_MAP3K.1 - STE kinases include homologs to sterile 7, sterile 11 and sterile 20 from yeast, expressed
158																	ORUFI02G28550	ONIVA02G29600	OBART02G27110	595	STE_MEKK_ste11_MAP3K.10 - STE kinases include homologs to sterile 7, sterile 11 and sterile 20 from yeast, expressed
159																	ORUFI03G32360	ONIVA03G32410	OBART03G31100	1033	STE_MEKK_ste11_MAP3K.14 - STE kinases include homologs to sterile 7, sterile 11 and sterile 20 from yeast, expressed
160																	ORUFI03G36050	ONIVA03G36080	OBART03G34610	1067	STE_PAK_Ste20_KHSh_GCKh_HPKh.1 - STE kinases include homologs to sterile 7, sterile 11 and sterile 20 from yeast, expressed
161																	ORUFI06G16250	ONIVA06G18350	OBART06G15340	1674	STE_PAK_Ste20_STLK.5 - STE kinases include homologs to sterile 7, sterile 11 and sterile 20 from yeast, expressed
162																	ORUFI05G12550	ONIVA05G11960	OBART05G11590	1430	STRUBBELIG-RECEPTOR FAMILY 6 precursor, putative, expressed
163																	ORUFI07G23400	ONIVA07G21790	OBART07G22370	1860	STRUBBELIG-RECEPTOR FAMILY 6 precursor, putative, expressed
164																	ORUFI10G01760	ONIVA05G11090	OBART10G01720	2161	TKL_IRAK_DUF26-la.5 - DUF26 kinases have homology to DUF26 containing loci, expressed
165																	ORUFI10G01770	ONIVA05G11100	OBART10G01730	2162	TKL_IRAK_DUF26-la.6 - DUF26 kinases have homology to DUF26 containing loci, expressed
166																	ORUFI11G20400	ONIVA11G18670	OBART11G19040	2290	TKL_IRAK_DUF26-la.7 - DUF26 kinases have homology to DUF26 containing loci, expressed
167																	ORUFI09G10600	ONIVA09G09490	OBART09G09990	2082	TKL_IRAK_DUF26-lg.2 - DUF26 kinases have homology to DUF26 containing loci, expressed
168																	ORUFI03G04080	ONIVA03G04170	OBART03G04390	785	tyrosine protein kinase domain containing protein, putative, expressed
169
170		downstream	N/A**													downstream	N/A
171
172
173	without TE	upstream	GO:0009536: plastid												without TE	upstream	N/A
174			O.sat	O.ind	O.gla
175			OS03G0749800	BGIOSGA009807	ORGLA03G0313000	1066	serine/threonine-protein kinase TOUSLED, putative, expressed
176			OS03G0784700	BGIOSGA009700	ORGLA03G0334900	1092	ferredoxin--NADP reductase, chloroplast precursor, putative, expressed
177			OS04G0438400	BGIOSGA016457	ORGLA04G0104600	1179	pectinesterase, putative, expressed
178			OS04G0488600	BGIOSGA016646	ORGLA04G0139400	1213	DUF565 domain containing protein, putative, expressed
179			OS04G0507000	BGIOSGA014757	ORGLA04G0152200	1233	DNA mismatch repair protein, putative, expressed
180			OS04G0568900	BGIOSGA014528	ORGLA04G0191100	1261	RING zinc finger protein, putative, expressed
181			OS04G0624600	BGIOSGA014316	ORGLA04G0229100	1295	soluble starch synthase 3, chloroplast precursor, putative, expressed
182			OS04G0644600	BGIOSGA014235	ORGLA04G0234700	1309	hydrolase, alpha/beta fold family domain containing protein, expressed
183			OS07G0178900	BGIOSGA024720	ORGLA07G0042700	1794	ruvB-like, putative, expressed
184			OS07G0191000	BGIOSGA025315	ORGLA07G0049300	1799	inositol-1-monophosphatase, putative, expressed
185			OS07G0584200	BGIOSGA026026	ORGLA07G0154400	1850	BTBN16 - Bric-a-Brac, Tramtrack, Broad Complex BTB domain with non-phototropic hypocotyl 3 NPH3 domain, expressed
186			OS08G0499200	BGIOSGA028930	ORGLA08G0170000	1999	chloride transporter, chloride channel family, putative, expressed
187			OS10G0415800	BGIOSGA032915	ORGLA10G0086100	2172	OsPOP22 - Putative Prolyl Oligopeptidase homologue, expressed
188			OS01G0829800	BGIOSGA004733	ORGLA01G0298600	229	lactate/malate dehydrogenase, putative, expressed
189			OS01G0851000	BGIOSGA004813	ORGLA01G0312700	254	kinase, pfkB family, putative, expressed
190			OS01G0885600	BGIOSGA004937	ORGLA01G0336000	297	mitochondrion protein, putative, expressed
191			OS01G0893400	BGIOSGA004968	ORGLA01G0341200	304	BTBZ1 - Bric-a-Brac, Tramtrack, and Broad Complex BTB domain with TAZ zinc finger and Calmodulin-binding domains, expressed
192			OS02G0122200	BGIOSGA007221	ORGLA02G0015800	408	MATE domain containing protein, expressed
193			OS02G0475400	BGIOSGA008200	ORGLA02G0143500	502	bile acid sodium symporter family protein, putative, expressed
194			OS02G0608600	BGIOSGA008596	ORGLA02G0203800	566	ACT domain containing protein, expressed
195			OS02G0744900	BGIOSGA009042	ORGLA02G0278500	653	FAD binding domain containing protein, expressed
196			OS03G0113700	BGIOSGA011582	ORGLA03G0008500	748	DnaK family protein, putative, expressed
197			OS03G0127600	BGIOSGA011538	ORGLA03G0019700	756	FHA domain containing protein, putative, expressed
198			OS03G0129300	BGIOSGA011768	ORGLA03G0021100	761	glyceraldehyde-3-phosphate dehydrogenase, putative, expressed
199			OS03G0131500	BGIOSGA011776	ORGLA03G0023100	767	electron carrier/ protein disulfide oxidoreductase, putative, expressed
200			OS03G0174500	BGIOSGA011354	ORGLA03G0052900	807	adenylosuccinate synthetase, chloroplast precursor, putative, expressed
201			OS03G0183900	BGIOSGA011322	ORGLA03G0059400	818	plasma membrane ATPase, putative, expressed
202			OS03G0190100	BGIOSGA011306	ORGLA03G0063600	819	prenyltransferase, putative, expressed
203			OS01G0358300	BGIOSGA001671	ORGLA01G0124400	84	tetratricopeptide repeat domain containing protein, expressed
204			OS03G0412800	BGIOSGA012859	ORGLA03G0198400	982	glucose-6-phosphate 1-dehydrogenase, chloroplast precursor, putative, expressed
205
206		gene region	N/A													gene region	GO:0006139: nucleobase-containing compound metabolic process
207																	O.ruf	O.niv	O.bar			O.ruf	O.niv	O.bar
208																	ORUFI02G37880	ONIVA02G38370	OBART02G36360	703	26S protease regulatory subunit 6A, putative, expressed	ORUFI03G32650	ONIVA03G32670	OBART03G31370
209																	ORUFI06G21990	ONIVA06G24330	OBART06G20550	1699	26S protease regulatory subunit S10B, putative, expressed	ORUFI03G33400	ONIVA03G33540	OBART03G32020
210																	ORUFI02G08010	ONIVA02G09590	OBART02G07980	473	26S protease regulatory subunit, putative, expressed	ORUFI03G39250	ONIVA03G39030	OBART03G37640
211																	ORUFI01G33230	ONIVA01G34470	OBART01G30190	155	3-5 exonuclease domain-containing protein, putative, expressed	ORUFI03G43640	ONIVA01G47970	OBART03G41870
212																	ORUFI05G14180	ONIVA05G13780	OBART05G13110	1439	3'-5' exonuclease, putative, expressed	ORUFI04G13140	ONIVA04G09900	OBART04G11960
213																	ORUFI01G08730	ONIVA01G10200	OBART01G07910	46	AAA-type ATPase family protein, putative, expressed	ORUFI04G18870	ONIVA04G15730	OBART04G17410
214																	ORUFI03G11960	ONIVA03G12810	OBART03G11610	888	AAA-type ATPase family protein, putative, expressed	ORUFI04G20940	ONIVA07G22180	OBART04G19400
215																	ORUFI04G13140	ONIVA04G09900	OBART04G11960	1171	ABC transmembrane transporter domain containing protein, expressed	ORUFI04G23750	ONIVA04G20690	OBART04G22100
216																	ORUFI03G05340	ONIVA03G05360	OBART03G05560	807	adenylosuccinate synthetase, chloroplast precursor, putative, expressed	ORUFI04G24310	ONIVA04G21260	OBART04G22590
217																	ORUFI05G18750	ONIVA05G18440	OBART05G17590	1473	amidophosphoribosyltransferase, chloroplast precursor, putative, expressed	ORUFI04G26530	ONIVA04G24000	OBART04G25320
218																	ORUFI01G44740	ONIVA01G46490	OBART01G41400	327	antigen peptide transporter-like 1, chloroplast precursor, putative, expressed	ORUFI04G27210	ONIVA04G24610	OBART04G26000
219																	ORUFI01G28060	ONIVA01G28490	OBART01G25240	131	AP2 domain containing protein, expressed	ORUFI05G02750	ONIVA05G02540	OBART01G11950
220																	ORUFI02G23860	ONIVA02G25260	OBART02G22620	548	AP2 domain containing protein, expressed	ORUFI05G03580	ONIVA05G03420	OBART05G03530
221																	ORUFI02G27860	ONIVA02G28840	OBART02G26470	586	AP2 domain containing protein, expressed	ORUFI01G28960	ONIVA01G29290	OBART01G26040
222																	ORUFI02G36450	ONIVA02G37060	OBART02G34990	682	AP2 domain containing protein, expressed	ORUFI05G03990	ONIVA05G04220	OBART05G03870
223																	ORUFI03G05890	ONIVA03G06080	OBART03G06060	815	AP2 domain containing protein, expressed	ORUFI05G19770	ONIVA05G19550	OBART05G18610
224																	ORUFI03G11820	ONIVA03G12660	OBART03G11470	884	AP2 domain containing protein, expressed	ORUFI05G22850	ONIVA05G22270	OBART05G21580
225																	ORUFI03G17430	ONIVA03G17860	OBART03G16840	956	AP2 domain containing protein, expressed	ORUFI01G33250	ONIVA01G34500	OBART01G30210
226																	ORUFI04G22400	ONIVA04G19040	OBART04G20810	1246	AP2 domain containing protein, expressed	ORUFI01G33660	ONIVA01G34890	OBART01G30510
227																	ORUFI04G26530	ONIVA04G24000	OBART04G25320	1281	AP2 domain containing protein, expressed	ORUFI06G09670	ONIVA06G10830	OBART06G09340
228																	ORUFI05G22850	ONIVA05G22270	OBART05G21580	1511	AP2 domain containing protein, expressed	ORUFI06G21890	ONIVA06G24240	OBART06G20460
229																	ORUFI07G23290	ONIVA07G20780	OBART07G22260	1859	AP2 domain containing protein, expressed	ORUFI06G26090	ONIVA06G30640	OBART06G24270
230																	ORUFI09G13770	ONIVA03G20710	OBART09G12810	2096	AP2 domain containing protein, expressed	ORUFI06G30080	ONIVA06G31120	OBART06G28140
231																	ORUFI09G12180	ONIVA09G11170	OBART09G11390	2088	AP2 domain containing protein, expressed	ORUFI07G17260	ONIVA09G16110	OBART07G16740
232																	ORUFI12G19000	ONIVA12G15550	OBART12G17080	2358	AP2 domain containing protein, expressed	ORUFI07G20990	ONIVA07G18580	OBART07G20140
233																	ORUFI06G25390	ONIVA06G27790	OBART06G23720	1719	ATP synthase, putative, expressed	ORUFI08G03800	ONIVA08G03360	OBART08G03400
234																	ORUFI10G14150	ONIVA10G14700	OBART10G13410	2193	auxin response factor 18, putative, expressed	ORUFI08G04180	ONIVA08G03760	OBART08G03790
235																	ORUFI02G05060	ONIVA02G05150	OBART02G04960	439	auxin response factor 6, putative, expressed	ORUFI08G21720	ONIVA08G21660	OBART08G19420
236																	ORUFI01G28960	ONIVA01G29290	OBART01G26040	140	auxin response factor, putative, expressed	ORUFI08G22690	ONIVA08G22850	OBART08G20240
237																	ORUFI12G20920	ONIVA12G17670	OBART12G18720	2370	auxin response factor, putative, expressed	ORUFI08G26390	ONIVA09G01280	OBART08G23910
238																	ORUFI01G44750	ONIVA01G46510	OBART01G41410	328	B3 DNA binding domain containing protein, expressed	ORUFI09G12170	ONIVA09G11160	OBART09G11380
239																	ORUFI10G18030	ONIVA10G18740	OBART10G17010	2196	B3 DNA binding domain containing protein, expressed	ORUFI09G15900	ONIVA08G17420	OBART09G14750
240																	ORUFI02G31120	ONIVA02G32260	OBART02G29490	612	basic helix-loop-helix, putative, expressed	ORUFI10G12740	ONIVA10G11450	OBART10G12160
241																	ORUFI05G25940	ONIVA05G25380	OBART05G24340	1527	bHelix-loop-helix transcription factor, putative, expressed	ORUFI10G14150	ONIVA10G14700	OBART10G13410
242																	ORUFI07G06050	ONIVA07G05030	OBART07G06150	1803	bHLH transcription factor, putative, expressed	ORUFI10G18160	ONIVA10G19200	OBART10G17100
243																	ORUFI01G41310	ONIVA04G25730	OBART01G37980	264	bZIP transcription factor, putative, expressed	ORUFI10G20000	ONIVA10G21320	OBART10G18810
244																	ORUFI02G06330	ONIVA02G07210	OBART02G06190	455	chaperone protein clpB 1, putative, expressed	ORUFI11G05150	ONIVA11G05700	OBART11G05320
245																	ORUFI02G27980	ONIVA02G28950	OBART02G26580	588	chaperone protein dnaJ, putative, expressed	ORUFI01G03770	ONIVA01G04070	OBART01G03680
246																	ORUFI04G22390	ONIVA04G19030	OBART04G20800	1245	chaperone protein dnaJ, putative, expressed	ORUFI12G20640	ONIVA12G17390	OBART12G18490
247																	ORUFI02G29540	ONIVA02G31120	OBART02G28020	603	chitin-inducible gibberellin-responsive protein 2, putative, expressed	ORUFI12G20920	ONIVA12G17670	OBART12G18720
248																	ORUFI01G42800	ONIVA01G44280	OBART01G39420	288	chitin-inducible gibberellin-responsive protein, putative, expressed	ORUFI01G40490	ONIVA01G42050	OBART01G37160
249																	ORUFI04G22810	ONIVA04G19550	OBART04G21220	1250	copper-transporting ATPase 3, putative, expressed	ORUFI01G41310	ONIVA04G25730	OBART01G37980
250																	ORUFI01G40580	ONIVA01G42130	OBART01G37250	252	CRR2, putative, expressed	ORUFI01G44440	ONIVA01G46140	OBART01G41100
251																	ORUFI12G17220	ONIVA07G21370	OBART12G15490	2347	CTP synthase, putative, expressed	ORUFI01G44750	ONIVA01G46510	OBART01G41410
252																	ORUFI04G23890	ONIVA04G20840	OBART04G22220	1266	dehydration-responsive element-binding protein, putative, expressed	ORUFI02G00480	ONIVA02G00460	OBART02G00450
253																	ORUFI04G31240	ONIVA04G28070	OBART04G29520	1339	dihydroorotate dihydrogenase protein, putative, expressed	ORUFI02G01680	ONIVA02G01600	OBART02G01700
254																	ORUFI01G05560	ONIVA01G05900	OBART01G05230	38	DNA mismatch repair protein MSH6-2, putative, expressed	ORUFI02G03800	ONIVA02G03790	OBART02G03750
255																	ORUFI02G02820	ONIVA02G02750	OBART02G02870	417	DNA polymerase V, putative, expressed	ORUFI02G05060	ONIVA02G05150	OBART02G04960
256																	ORUFI11G02820	ONIVA12G02320	OBART12G02660	2302	DNA repair protein Rad51, putative, expressed	ORUFI02G06340	ONIVA02G07230	OBART02G06200
257																	ORUFI03G28650	ONIVA03G28490	OBART03G27520	1014	DNA-directed RNA polymerase II subunit RPB2, putative, expressed	ORUFI02G07810	ONIVA02G09210	OBART02G07700
258																	ORUFI02G01250	ONIVA02G01140	OBART02G01250	399	DNA-directed RNA polymerase II subunit RPB4, putative, expressed	ORUFI02G23860	ONIVA02G25260	OBART02G22620
259																	ORUFI05G16880	ONIVA05G16300	OBART05G15700	1455	DNA-directed RNA polymerase II subunit RPB7, putative, expressed	ORUFI02G27860	ONIVA02G28840	OBART02G26470
260																	ORUFI05G19200	ONIVA05G18960	OBART05G18080	1476	dof zinc finger domain containing protein, putative, expressed	ORUFI02G33880	ONIVA06G04840	OBART02G32200
261																	ORUFI03G11620	ONIVA03G12250	OBART03G11280	879	dynamin family protein, putative, expressed	ORUFI02G35020	ONIVA02G35990	OBART02G33490
262																	ORUFI05G27050	ONIVA05G26450	OBART05G25250	1543	dynamin family protein, putative, expressed	ORUFI02G35330	ONIVA02G33560	OBART02G33830
263																	ORUFI06G09670	ONIVA06G10830	OBART06G09340	1652	dynamin, putative, expressed	ORUFI03G03520	ONIVA03G03550	OBART03G03800
264																	ORUFI02G20840	ONIVA07G07270	OBART02G19780	512	elongation factor Tu family protein, putative, expressed	ORUFI03G05190	ONIVA03G05220	OBART03G05390
265																	ORUFI02G23970	ONIVA02G25380	OBART02G22720	553	elongation factor Tu, putative, expressed	ORUFI03G05910	ONIVA03G06090	OBART03G06080
266																	ORUFI09G15900	ONIVA08G17420	OBART09G14750	2109	ethylene-insensitive 3, putative, expressed	ORUFI03G06660	ONIVA03G06440	OBART03G06720
267																	ORUFI07G04040	ONIVA07G02930	OBART07G04320	1787	eukaryotic translation initiation factor 3 subunit E, putative, expressed	ORUFI03G07010	ONIVA03G06800	OBART03G07050
268																	ORUFI02G21240	ONIVA02G22230	OBART02G20110	513	exosome complex exonuclease, putative, expressed	ORUFI03G08350	ONIVA03G09130	OBART03G08270
269																	ORUFI01G08950	ONIVA01G10700	OBART01G08140	50	expressed protein	ORUFI03G17270	ONIVA03G17700	OBART03G16670
270																	ORUFI02G38810	ONIVA02G40070	OBART02G37310	719	expressed protein	ORUFI03G19850	ONIVA03G19780	OBART03G19220
271																	ORUFI03G04990	ONIVA03G05020	OBART03G05210	799	expressed protein	ORUFI03G22570	ONIVA03G23530	OBART03G21860
272																	ORUFI03G14200	ONIVA03G14800	OBART03G13540	908	expressed protein
273																	ORUFI05G17680	ONIVA05G17140	OBART05G16460	1461	expressed protein
274																	ORUFI07G25160	ONIVA07G23710	OBART07G23940	1872	expressed protein
275																	ORUFI10G20510	ONIVA10G21830	OBART10G19270	2223	expressed protein
276																	ORUFI11G14420	ONIVA11G05070	OBART11G13510	2262	expressed protein
277																	ORUFI12G01910	ONIVA11G01920	OBART12G01600	2301	expressed protein
278																	ORUFI11G19180	ONIVA11G17880	OBART11G17940	2282	expressed protein
279																	ORUFI12G21630	ONIVA12G18280	OBART12G19370	2373	expressed protein
280																	ORUFI12G22430	ONIVA12G18740	OBART12G20120	2382	expressed protein
281																	ORUFI12G21640	ONIVA12G18290	OBART12G19380	2374	GATA zinc finger domain containing protein, expressed
282																	ORUFI06G00190	ONIVA06G00190	OBART06G00180	1574	glycyl-tRNA synthetase 2, chloroplast/mitochondrial precursor, putative, expressed
283																	ORUFI03G32650	ONIVA03G32670	OBART03G31370	1035	GRAS family transcription factor domain containing protein, expressed
284																	ORUFI07G21470	ONIVA07G19060	OBART07G20610	1852	GRAS family transcription factor domain containing protein, expressed
285																	ORUFI07G24670	ONIVA07G23250	OBART07G23460	1867	h/ACA ribonucleoprotein complex subunit 4, putative, expressed
286																	ORUFI07G04770	ONIVA07G03730	OBART07G04960	1793	heat stress transcription factor, putative, expressed
287																	ORUFI01G39410	ONIVA01G41030	OBART01G36050	233	helix-loop-helix DNA-binding domain containing protein, expressed
288																	ORUFI05G02750	ONIVA05G02540	OBART01G11950	1382	helix-loop-helix DNA-binding domain containing protein, expressed
289																	ORUFI06G11220	ONIVA06G12430	OBART06G10620	1661	helix-loop-helix DNA-binding domain containing protein, expressed
290																	ORUFI12G22050	ONIVA03G07570	OBART12G19700	2376	helix-loop-helix DNA-binding domain containing protein, expressed
291																	ORUFI12G19280	ONIVA12G15960	OBART12G17400	2360	helix-loop-helix DNA-binding domain containing protein, expressed
292																	ORUFI02G02990	ONIVA02G02900	OBART02G03080	422	histone acetyltransferase HAC1, putative, expressed
293																	ORUFI05G11730	ONIVA05G11240	OBART05G10860	1422	histone-like transcription factor and archaeal histone, putative, expressed
294																	ORUFI04G23720	ONIVA04G20660	OBART04G22070	1263	homeobox and START domains containing protein, putative, expressed
295																	ORUFI01G36780	ONIVA01G38360	OBART01G33600	204	Homeobox domain containing protein, expressed
296																	ORUFI12G04460	ONIVA12G03540	OBART12G03870	2310	homeodomain, putative, expressed
297																	ORUFI03G09120	ONIVA06G01190	OBART03G08980	864	HSF-type DNA-binding domain containing protein, expressed
298																	ORUFI03G43230	ONIVA03G43540	OBART03G41440	1138	HSF-type DNA-binding domain containing protein, expressed
299																	ORUFI11G16280	ONIVA12G10770	OBART11G15260	2268	inducer of CBF expression 1, putative, expressed
300																	ORUFI03G12870	ONIVA11G13450	OBART03G12240	899	initiator-binding protein, putative, expressed
301																	ORUFI08G25920	ONIVA08G26490	OBART08G23420	2049	inosine-uridine preferring nucleoside hydrolase family protein, putative, expressed
302																	ORUFI08G04180	ONIVA08G03760	OBART08G03790	1945	lissencephaly type-1-like homology motif, putative, expressed
303																	ORUFI05G03280	ONIVA05G03120	OBART05G03130	1392	MA3 domain containing protein, expressed
304																	ORUFI05G21350	ONIVA05G21230	OBART05G20090	1499	MCM3 - Putative minichromosome maintenance MCM complex subunit 3, expressed
305																	ORUFI02G37490	ONIVA02G38020	OBART02G35980	696	MCM5 - Putative minichromosome maintenance MCM complex subunit 5, expressed
306																	ORUFI05G26480	ONIVA05G25860	OBART05G24720	1532	MDR-like ABC transporter, putative, expressed
307																	ORUFI09G10530	ONIVA09G09380	OBART09G09880	2079	MSH-like DNA mismatch repair protein, putative, expressed
308																	ORUFI08G26390	ONIVA09G01280	OBART08G23910	2058	multidrug resistance protein, putative, expressed
309																	ORUFI03G24730	ONIVA04G15310	OBART03G24120	998	MYB family transcription factor, putative, expressed
310																	ORUFI05G20390	ONIVA05G20060	OBART05G19200	1490	MYB family transcription factor, putative, expressed
311																	ORUFI06G30080	ONIVA06G31120	OBART06G28140	1766	MYB family transcription factor, putative, expressed
312																	ORUFI08G18600	ONIVA08G18260	OBART08G16740	1984	MYB family transcription factor, putative, expressed
313																	ORUFI07G24020	ONIVA07G22490	OBART07G22890	1863	MYST-like histone acetyltransferase 1, putative, expressed
314																	ORUFI06G00250	ONIVA06G00260	OBART06G00240	1578	NAC domain containing protein, putative, expressed
315																	ORUFI01G38320	ONIVA01G39980	OBART01G35010	216	NAC domain transcription factor, putative, expressed
316																	ORUFI01G48750	ONIVA01G51550	OBART01G45280	367	NAD dependent epimerase/dehydratase family protein, putative, expressed
317																	ORUFI03G02230	ONIVA03G02090	OBART03G02480	764	NIN, putative, expressed
318																	ORUFI02G21510	ONIVA02G22460	OBART02G20450	520	no apical meristem protein, putative, expressed
319																	ORUFI03G02380	ONIVA03G02250	OBART03G02630	768	no apical meristem protein, putative, expressed
320																	ORUFI03G16480	ONIVA03G16900	OBART03G15920	933	no apical meristem protein, putative, expressed
321																	ORUFI03G37500	ONIVA10G12510	OBART03G36060	1088	no apical meristem protein, putative, expressed
322																	ORUFI04G14570	ONIVA04G11520	OBART04G13350	1178	no apical meristem protein, putative, expressed
323																	ORUFI06G29930	ONIVA06G30950	OBART06G27980	1762	no apical meristem protein, putative, expressed
324																	ORUFI08G03870	ONIVA08G03440	OBART08G03460	1943	no apical meristem protein, putative, expressed
325																	ORUFI10G20470	ONIVA10G21790	OBART10G19230	2220	no apical meristem protein, putative, expressed
326																	ORUFI12G20640	ONIVA12G17390	OBART12G18490	2365	No apical meristem protein, putative, expressed
327																	ORUFI04G29780	ONIVA04G26680	OBART04G28130	1323	nucleolar protein,Nop52 containing protein, expressed
328																	ORUFI07G28000	ONIVA07G26810	OBART07G27050	1907	OsLonP3 - Putative Lon protease homologue, expressed
329																	ORUFI03G12530	ONIVA03G01010	OBART03G00440	741	PAIR1, putative, expressed
330																	ORUFI11G14410	ONIVA11G05080	OBART11G13500	2261	pentatricopeptide repeat protein PPR986-12, putative, expressed
331																	ORUFI01G38220	ONIVA01G39880	OBART01G34920	213	pentatricopeptide, putative, expressed
332																	ORUFI07G08770	ONIVA07G07530	OBART07G08670	1816	pentatricopeptide, putative, expressed
333																	ORUFI11G14500	ONIVA11G05000	OBART11G13570	2263	pentatricopeptide, putative, expressed
334																	ORUFI07G28070	ONIVA07G26880	OBART07G27110	1909	PHD-finger family protein, expressed
335																	ORUFI03G33560	ONIVA03G33670	OBART03G32160	1043	phytochrome A, putative, expressed
336																	ORUFI01G35970	ONIVA01G37060	OBART01G32810	189	plus-3 domain containing protein, expressed
337																	ORUFI11G05170	ONIVA11G05720	OBART11G05340	2249	POLD1 - Putative DNA polymerase delta catalytic subunit, expressed
338																	ORUFI02G12020	ONIVA05G03560	OBART02G11940	493	PPR repeat domain containing protein, putative, expressed
339																	ORUFI07G20150	ONIVA07G17720	OBART07G19380	1840	pre-mRNA-splicing factor, putative, expressed
340																	ORUFI08G23060	ONIVA08G23500	OBART08G20540	2014	rabGAP/TBC domain-containing protein, putative, expressed
341																	ORUFI01G27070	ONIVA01G27390	OBART01G24180	125	radical SAM enzyme, putative, expressed
342																	ORUFI01G49070	ONIVA01G51850	OBART01G45590	374	radical SAM enzyme, putative, expressed
343																	ORUFI01G44040	ONIVA01G45760	OBART01G40710	313	recA protein, putative, expressed
344																	ORUFI08G24450	ONIVA08G25030	OBART08G21990	2032	retinoblastoma-related protein-like, putative, expressed
345																	ORUFI03G05910	ONIVA03G06090	OBART03G06080	816	rho termination factor, N-terminal domain containing protein, expressed
346																	ORUFI11G03360	ONIVA11G03610	OBART11G03470	2239	rhoGAP domain containing protein, expressed
347																	ORUFI01G43750	ONIVA01G45480	OBART01G40400	309	ribonuclease T2 family domain containing protein, expressed
348																	ORUFI06G28680	ONIVA06G29270	OBART06G26710	1750	ribosomal RNA large subunit methyltransferase J, putative, expressed
349																	ORUFI01G06560	ONIVA01G06930	OBART01G05980	42	RNA methyltransferase protein, putative, expressed
350																	ORUFI05G14670	ONIVA10G15670	OBART05G13560	1442	RNA recognition motif containing protein, expressed
351																	ORUFI01G39940	ONIVA01G41550	OBART01G36540	242	serine/threonine-protein kinase AFC1, putative, expressed
352																	ORUFI08G25140	ONIVA08G25680	OBART08G22590	2039	TBC domain containing protein, expressed
353																	ORUFI02G04200	ONIVA02G04060	OBART02G04120	435	ternary complex factor MIP1, putative, expressed
354																	ORUFI05G23610	ONIVA05G23180	OBART05G22220	1515	tesmin/TSO1-like CXC domain containing protein, expressed
355																	ORUFI11G06770	ONIVA11G06630	OBART11G06630	2255	tetratricopeptide-like helical, putative, expressed
356																	ORUFI03G43610	ONIVA01G48000	OBART03G41840	1144	THION30 - Plant thionin family protein precursor, expressed
357																	ORUFI01G40490	ONIVA01G42050	OBART01G37160	250	Transcription initiation factor TFIID subunit A containing protein, expressed
358																	ORUFI02G27790	ONIVA02G28780	OBART02G26400	584	transcription initiation factor, putative, expressed
359																	ORUFI03G17200	ONIVA03G17690	OBART03G16660	952	tRNA pseudouridine synthase family protein, putative, expressed
360																	ORUFI01G33620	ONIVA01G34860	OBART01G30470	161	tRNA synthetase, putative, expressed
361																	ORUFI04G31770	ONIVA04G29270	OBART04G30100	1346	tRNA-specific adenosine deaminase 1, putative, expressed
362																	ORUFI02G06340	ONIVA02G07230	OBART02G06200	456	two-component response regulator, putative, expressed
363																	ORUFI02G37020	ONIVA02G37630	OBART02G35500	687	UDP-glucuronate 4-epimerase, putative, expressed
364																	ORUFI11G04280	ONIVA11G04420	OBART11G04400	2242	vacuolar ATP synthase, putative, expressed
365																	ORUFI03G17270	ONIVA03G17700	OBART03G16670	953	WD domain, G-beta repeat domain containing protein, expressed
366																	ORUFI04G20940	ONIVA07G22180	OBART04G19400	1242	white-brown complex homolog protein 11, putative, expressed
367																	ORUFI01G39790	ONIVA01G41410	OBART01G36420	238	white-brown complex homolog protein, putative, expressed
368																	ORUFI08G21630	ONIVA08G21410	OBART08G19340	2000	WRKY30, expressed
369																	ORUFI09G11140	ONIVA09G10030	OBART09G10380	2083	WRKY76, expressed
370																	ORUFI07G20990	ONIVA07G18580	OBART07G20140	1848	WRKY87, expressed
371																	ORUFI01G42230	ONIVA01G43690	OBART01G38860	274	XRN 5'-3' exonuclease N-terminus domain containing protein, expressed
372																	ORUFI08G15680	ONIVA08G14800	OBART08G13850	1971	YDG/SRA domain containing protein, expressed
373																	ORUFI08G05990	ONIVA08G05360	OBART08G05400	1949	YL1 nuclear protein C-terminal domain containing protein, expressed
374																	ORUFI03G31950	ONIVA03G32050	OBART03G30710	1027	zinc finger family protein, putative, expressed
375																	ORUFI01G36580	ONIVA01G38180	OBART01G33420	198	ZOS1-12 - C2H2 zinc finger protein, expressed
376																	ORUFI01G40180	ONIVA10G04710	OBART01G36810	244	ZOS1-16 - C2H2 zinc finger protein, expressed
377																	ORUFI01G41290	ONIVA04G25710	OBART01G37960	263	ZOS1-17 - C2H2 zinc finger protein, expressed
378																	ORUFI01G44440	ONIVA01G46140	OBART01G41100	323	ZOS1-20 - C2H2 zinc finger protein, expressed
379																	ORUFI02G28140	ONIVA02G29140	OBART02G26690	590	ZOS2-13 - C2H2 zinc finger protein, expressed
380																	ORUFI03G03520	ONIVA03G03550	OBART03G03800	778	ZOS3-01 - C2H2 zinc finger protein, expressed
381																	ORUFI03G07010	ONIVA03G06800	OBART03G07050	835	ZOS3-04 - C2H2 zinc finger protein, expressed
382																	ORUFI03G11940	ONIVA03G12790	OBART03G11590	887	ZOS3-08 - C2H2 zinc finger protein, expressed
383																	ORUFI03G22750	ONIVA03G23880	OBART03G22030	987	ZOS3-10 - C2H2 zinc finger protein, expressed
384
385		downstream	GO:0009579: thylakoid													downstream	N/A
386			O.sat	O.ind	O.gla
387			OS02G0595700	BGIOSGA008536	ORGLA02G0194100	553	elongation factor Tu, putative, expressed
388			OS02G0744900	BGIOSGA009042	ORGLA02G0278500	653	FAD binding domain containing protein, expressed
389			OS03G0158300	BGIOSGA011418	ORGLA03G0041500	782	galactose mutarotase-like, putative, expressed
390			OS02G0194700	BGIOSGA006958	ORGLA02G0067400	463	lipoxygenase, putative, expressed
391			OS01G0882500	BGIOSGA000379	ORGLA01G0334000	289	NADH dehydrogenase I subunit N, putative, expressed
392			OS05G0147500	BGIOSGA019173	ORGLA05G0030300	1393	OsDegp6 - Putative Deg protease homologue, expressed
393
394	End

## Sheet: O.sat
up with	Enrich	p_value		Annotation
	GO:0005623	0.00444303	C	cell
	GO:0019538	0.0107581	B	protein metabolic process
	GO:0009719	0.0202598	B	response to endogenous stimulus
	GO:0009605	0.022924	B	response to external stimulus
	GO:0005618	0.0252137	C	cell wall
	GO:0005488	0.0308641	M	binding
	GO:0003824	3.65715e-07	M	catalytic activity
	GO:0019825	1.105e-06	M	oxygen binding
	GO:0008152	7.22539e-06	B	metabolic process
	GO:0006629	3.68625e-05	B	lipid metabolic process
	GO:0019748	0.000109618	B	secondary metabolic process
	GO:0005829	0.00364064	C	cytosol
	GO:0016740	0.00453148	M	transferase activity
	GO:0009628	0.0071645	B	response to abiotic stimulus
	GO:0006950	0.0215496	B	response to stress
	GO:0005783	0.0303148	C	endoplasmic reticulum
up without	Enrich	p_value		Annotation
	GO:0009536	0.000308039	C	plastid
	GO:0040029	0.000367785	B	regulation of gene expression, epigenetic
	GO:0003774	0.00501036	M	motor activity
	GO:0006259	0.024408	B	DNA metabolic process
	GO:0004871	0.0322162	M	signal transducer activity
	GO:0006139	0.00014556	B	nucleobase-containing compound metabolic process
	GO:0005856	0.00891516	C	cytoskeleton
	GO:0016043	0.0119216	B	cellular component organization
	GO:0005654	0.0147231	C	nucleoplasm
	GO:0008150	0.0225934	B	biological_process
gene with	Enrich	p_value		Annotation
	GO:0019725	0.0131435	B	cellular homeostasis
	GO:0008219	0.0257572	B	cell death
	GO:0008152	2.68679e-22	B	metabolic process
	GO:0003824	2.48901e-19	M	catalytic activity
	GO:0006629	2.69969e-18	B	lipid metabolic process
	GO:0016787	2.90909e-17	M	hydrolase activity
	GO:0009987	6.03307e-13	B	cellular process
	GO:0005215	5.53741e-07	M	transporter activity
	GO:0019748	8.00709e-07	B	secondary metabolic process
	GO:0019825	7.45629e-06	M	oxygen binding
	GO:0006810	1.45904e-05	B	transport
	GO:0009056	0.00024058	B	catabolic process
	GO:0005886	0.000581546	C	plasma membrane
	GO:0005829	0.000718453	C	cytosol
	GO:0040029	0.000878136	B	regulation of gene expression, epigenetic
	GO:0005783	0.00107841	C	endoplasmic reticulum
	GO:0016740	0.00138769	M	transferase activity
	GO:0005488	0.00156015	M	binding
	GO:0009607	0.00169158	B	response to biotic stimulus
	GO:0005773	0.00216202	C	vacuole
	GO:0000166	0.00323766	M	nucleotide binding
	GO:0016020	0.00928933	C	membrane
	GO:0005623	0.0155528	C	cell
	GO:0005975	0.0164166	B	carbohydrate metabolic process
	GO:0005777	0.0212326	C	peroxisome
	GO:0019538	0.0320164	B	protein metabolic process
gene without	Enrich	p_value		Annotation
	GO:0030246	0.000256336	M	carbohydrate binding
	GO:0009875	0.0177895	B	pollen-pistil interaction
	GO:0007165	0.0346604	B	signal transduction
	GO:0005575	0.0459721	C	cellular_component
	GO:0003674	2.57369e-15	M	molecular_function
	GO:0008150	9.39799e-11	B	biological_process
	GO:0003700	4.66414e-06	M	transcription factor activity, sequence-specific DNA binding
	GO:0005198	0.000198261	M	structural molecule activity
	GO:0005840	0.000262195	C	ribosome
	GO:0005730	0.00657356	C	nucleolus
	GO:0006412	0.0356781	B	translation
down with	Enrich	p_value		Annotation
	GO:0008219	0.00526911	B	cell death
	GO:0009856	0.0142564	B	pollination
	GO:0030312	0.0269006	C	external encapsulating structure
	GO:0005488	0.039772	M	binding
	GO:0008289	0.0401704	M	lipid binding
	GO:0005576	0.0445059	C	extracellular region
	GO:0008152	1.45654e-07	B	metabolic process
	GO:0016740	1.65316e-06	M	transferase activity
	GO:0019748	5.98892e-05	B	secondary metabolic process
	GO:0003824	9.62181e-05	M	catalytic activity
	GO:0005618	0.000148506	C	cell wall
	GO:0005783	0.000280999	C	endoplasmic reticulum
	GO:0006950	0.000591216	B	response to stress
	GO:0005623	0.000901211	C	cell
	GO:0009607	0.00107729	B	response to biotic stimulus
	GO:0009719	0.00197095	B	response to endogenous stimulus
	GO:0009628	0.00228753	B	response to abiotic stimulus
	GO:0019825	0.00600637	M	oxygen binding
down without	Enrich	p_value		Annotation
	GO:0000166	0.00220842	M	nucleotide binding
	GO:0003674	0.0046082	M	molecular_function
	GO:0009579	0.00696946	C	thylakoid
	GO:0016043	0.0076183	B	cellular component organization
	GO:0008150	0.00952913	B	biological_process
	GO:0003676	0.0370614	M	nucleic acid binding
	GO:0008135	0.0432585	M	translation factor activity, RNA binding
	GO:0004518	0.0463373	M	nuclease activity
	GO:0009536	6.91649e-07	C	plastid

## Sheet: O.ruf
up with	Enrich	p_value		Annotation
	GO:0009607	0.00558282	B	response to biotic stimulus
	GO:0040007	0.012422	B	growth
	GO:0005773	0.0149247	C	vacuole
	GO:0009987	0.0381954	B	cellular process
	GO:0008289	0.0423067	M	lipid binding
	GO:0005768	0.0497241	C	endosome
	GO:0008152	3.35395e-08	B	metabolic process
	GO:0003824	1.56245e-07	M	catalytic activity
	GO:0006629	4.13112e-06	B	lipid metabolic process
	GO:0019825	0.000293751	M	oxygen binding
	GO:0019748	0.00192262	B	secondary metabolic process
	GO:0016740	0.00325146	M	transferase activity
	GO:0005829	0.0109656	C	cytosol
	GO:0005783	0.0140581	C	endoplasmic reticulum
	GO:0006950	0.0229938	B	response to stress
	GO:0009628	0.034351	B	response to abiotic stimulus
up without	Enrich	p_value		Annotation
	GO:0003700	6.73755e-05	M	transcription factor activity, sequence-specific DNA binding
	GO:0030312	0.0240267	C	external encapsulating structure
	GO:0003674	0.0240948	M	molecular_function
	GO:0003723	0.0243376	M	RNA binding
	GO:0009579	0.0356234	C	thylakoid
	GO:0003677	0.0482789	M	DNA binding
	GO:0006139	0.000863246	B	nucleobase-containing compound metabolic process
	GO:0005654	0.00247115	C	nucleoplasm
	GO:0005856	0.0138519	C	cytoskeleton
	GO:0008150	0.0248022	B	biological_process
	GO:0016043	0.0287776	B	cellular component organization
gene with	Enrich	p_value		Annotation
	GO:0016301	0.00158288	M	kinase activity
	GO:0006464	0.00336534	B	cellular protein modification process
	GO:0007049	0.00936073	B	cell cycle
	GO:0009605	0.0378814	B	response to external stimulus
	GO:0009790	0.0420201	B	embryo development
	GO:0008152	5.31214e-28	B	metabolic process
	GO:0003824	2.3045e-26	M	catalytic activity
	GO:0016787	2.34809e-18	M	hydrolase activity
	GO:0009987	3.22401e-16	B	cellular process
	GO:0006629	2.52712e-13	B	lipid metabolic process
	GO:0000166	4.48713e-08	M	nucleotide binding
	GO:0009056	1.6188e-07	B	catabolic process
	GO:0005215	2.34358e-06	M	transporter activity
	GO:0005975	3.58206e-06	B	carbohydrate metabolic process
	GO:0019825	7.48532e-06	M	oxygen binding
	GO:0019538	1.61359e-05	B	protein metabolic process
	GO:0006810	8.13251e-05	B	transport
	GO:0019748	9.87432e-05	B	secondary metabolic process
	GO:0005773	0.000173343	C	vacuole
	GO:0009607	0.000183652	B	response to biotic stimulus
	GO:0005488	0.000183848	M	binding
	GO:0005886	0.000526014	C	plasma membrane
	GO:0016740	0.00073881	M	transferase activity
	GO:0016020	0.00281597	C	membrane
	GO:0040029	0.00572718	B	regulation of gene expression, epigenetic
	GO:0005623	0.00821805	C	cell
	GO:0005783	0.0164327	C	endoplasmic reticulum
	GO:0005777	0.0337246	C	peroxisome
	GO:0005829	0.0382464	C	cytosol
gene without	Enrich	p_value		Annotation
	GO:0003677	0.00183392	M	DNA binding
	GO:0006139	0.00197604	B	nucleobase-containing compound metabolic process
	GO:0009719	0.00555565	B	response to endogenous stimulus
	GO:0005634	0.0319856	C	nucleus
	GO:0003674	3.4056e-23	M	molecular_function
	GO:0003700	6.70763e-14	M	transcription factor activity, sequence-specific DNA binding
	GO:0008150	2.87374e-13	B	biological_process
	GO:0005198	3.08526e-07	M	structural molecule activity
	GO:0005840	3.59155e-06	C	ribosome
	GO:0005730	0.00101781	C	nucleolus
	GO:0006412	0.0111867	B	translation
down with	Enrich	p_value		Annotation
	GO:0009606	0.0067686	B	tropism
	GO:0009991	0.0221849	B	response to extracellular stimulus
	GO:0007154	0.0264558	B	cell communication
	GO:0007165	0.0294805	B	signal transduction
	GO:0016740	9.90065e-06	M	transferase activity
	GO:0006950	8.57563e-05	B	response to stress
	GO:0009607	0.00010949	B	response to biotic stimulus
	GO:0005623	0.000477864	C	cell
	GO:0019748	0.000753796	B	secondary metabolic process
	GO:0008152	0.00288579	B	metabolic process
	GO:0003824	0.0065732	M	catalytic activity
	GO:0005783	0.00863789	C	endoplasmic reticulum
	GO:0009719	0.00968179	B	response to endogenous stimulus
	GO:0009628	0.0172588	B	response to abiotic stimulus
	GO:0005618	0.0187961	C	cell wall
	GO:0019825	0.0247563	M	oxygen binding
down without	Enrich	p_value		Annotation
	GO:0005198	0.0188273	M	structural molecule activity
	GO:0009835	0.0432968	B	fruit ripening
	GO:0009536	0.000142663	C	plastid

## Sheet: O.ind
up with	Enrich	p_value		Annotation
	GO:0008289	0.00140318	M	lipid binding
	GO:0005623	0.00299061	C	cell
	GO:0005618	0.00709282	C	cell wall
	GO:0009856	0.00739655	B	pollination
	GO:0005768	0.0265905	C	endosome
	GO:0030154	0.0270155	B	cell differentiation
	GO:0030234	0.0367959	M	enzyme regulator activity
	GO:0019825	1.52195e-09	M	oxygen binding
	GO:0006629	0.00237834	B	lipid metabolic process
	GO:0019538	0.00908039	B	protein metabolic process
up without	Enrich	p_value		Annotation
	GO:0009536	1.29168e-10	C	plastid
	GO:0005739	2.739e-05	C	mitochondrion
	GO:0009058	0.000218028	B	biosynthetic process
	GO:0009579	0.0202004	C	thylakoid
	GO:0006412	0.0414248	B	translation
	GO:0006139	9.31581e-05	B	nucleobase-containing compound metabolic process
gene with	Enrich	p_value		Annotation
	GO:0007275	0.000397894	B	multicellular organism development
	GO:0016043	0.00207567	B	cellular component organization
	GO:0030154	0.00238102	B	cell differentiation
	GO:0009606	0.017384	B	tropism
	GO:0009791	0.0377058	B	post-embryonic development
	GO:0009908	0.0474278	B	flower development
	GO:0016787	5.37003e-23	M	hydrolase activity
	GO:0009987	1.70486e-14	B	cellular process
	GO:0006629	1.32747e-12	B	lipid metabolic process
	GO:0008152	1.11589e-10	B	metabolic process
	GO:0005215	1.07036e-09	M	transporter activity
	GO:0003824	2.96665e-08	M	catalytic activity
	GO:0006810	8.46274e-08	B	transport
	GO:0005886	2.00611e-05	C	plasma membrane
	GO:0000166	2.5595e-05	M	nucleotide binding
	GO:0016020	3.89509e-05	C	membrane
	GO:0019538	4.49478e-05	B	protein metabolic process
	GO:0005829	0.000131878	C	cytosol
	GO:0040029	0.000144706	B	regulation of gene expression, epigenetic
	GO:0005975	0.000252527	B	carbohydrate metabolic process
	GO:0005773	0.000265162	C	vacuole
	GO:0009056	0.00107195	B	catabolic process
	GO:0005623	0.00327523	C	cell
	GO:0019825	0.00342407	M	oxygen binding
	GO:0005488	0.00475656	M	binding
	GO:0009607	0.00869258	B	response to biotic stimulus
	GO:0005783	0.0222254	C	endoplasmic reticulum
	GO:0000003	0.0232603	B	reproduction
	GO:0007049	0.0318589	B	cell cycle
	GO:0005515	0.0357354	M	protein binding
gene without	Enrich	p_value		Annotation
	GO:0009991	0.000977168	B	response to extracellular stimulus
	GO:0007154	0.00281237	B	cell communication
	GO:0006412	0.0488187	B	translation
	GO:0003674	7.53824e-19	M	molecular_function
	GO:0008150	4.86379e-08	B	biological_process
	GO:0003700	0.000125516	M	transcription factor activity, sequence-specific DNA binding
	GO:0005198	0.000328929	M	structural molecule activity
	GO:0005840	0.00213784	C	ribosome
down with	Enrich	p_value		Annotation
	GO:0007165	0.00381565	B	signal transduction
	GO:0009991	0.0168835	B	response to extracellular stimulus
	GO:0016301	0.0306235	M	kinase activity
	GO:0007154	0.0321499	B	cell communication
	GO:0008219	0.0337291	B	cell death
	GO:0005623	3.81647e-11	C	cell
	GO:0019825	5.83176e-09	M	oxygen binding
	GO:0009607	7.62177e-06	B	response to biotic stimulus
	GO:0005618	8.77439e-05	C	cell wall
	GO:0019748	8.82351e-05	B	secondary metabolic process
	GO:0006950	0.00134722	B	response to stress
	GO:0009719	0.00225378	B	response to endogenous stimulus
	GO:0005783	0.00249312	C	endoplasmic reticulum
	GO:0009628	0.00963313	B	response to abiotic stimulus
	GO:0016740	0.0151124	M	transferase activity
	GO:0009606	0.0411402	B	tropism
down without	Enrich	p_value		Annotation
	GO:0005739	7.48516e-11	C	mitochondrion
	GO:0003676	0.000606622	M	nucleic acid binding
	GO:0005829	0.00162377	C	cytosol
	GO:0006091	0.00207852	B	generation of precursor metabolites and energy
	GO:0016043	0.00291557	B	cellular component organization
	GO:0009579	0.00439026	C	thylakoid
	GO:0009056	0.00862032	B	catabolic process
	GO:0003723	0.0196197	M	RNA binding
	GO:0006139	0.0222761	B	nucleobase-containing compound metabolic process
	GO:0009536	2.27239e-19	C	plastid
	GO:0006412	0.0100005	B	translation
	GO:0005198	0.0472463	M	structural molecule activity

## Sheet: O.niv
up with	Enrich	p_value		Annotation
	GO:0003824	5.23905e-06	M	catalytic activity
	GO:0008152	8.97794e-05	B	metabolic process
	GO:0016740	0.00362912	M	transferase activity
	GO:0009987	0.00650134	B	cellular process
	GO:0009607	0.00657145	B	response to biotic stimulus
	GO:0019748	0.00755104	B	secondary metabolic process
	GO:0016787	0.0087408	M	hydrolase activity
	GO:0008219	0.0136361	B	cell death
	GO:0005730	0.042792	C	nucleolus
	GO:0006629	2.8951e-06	B	lipid metabolic process
	GO:0019825	0.000277871	M	oxygen binding
	GO:0019538	0.00161485	B	protein metabolic process
up without	Enrich	p_value		Annotation
	GO:0008150	0.0119806	B	biological_process
	GO:0005654	0.0193836	C	nucleoplasm
	GO:0003700	0.0328983	M	transcription factor activity, sequence-specific DNA binding
	GO:0003723	0.0338199	M	RNA binding
	GO:0005856	0.0350179	C	cytoskeleton
	GO:0006139	0.0378262	B	nucleobase-containing compound metabolic process
gene with	Enrich	p_value		Annotation
	GO:0019748	0.00499187	B	secondary metabolic process
	GO:0016740	0.0164553	M	transferase activity
	GO:0016301	0.0233661	M	kinase activity
	GO:0006259	0.0361845	B	DNA metabolic process
	GO:0005777	0.0411921	C	peroxisome
	GO:0003824	7.45067e-22	M	catalytic activity
	GO:0008152	4.65089e-21	B	metabolic process
	GO:0009987	5.79567e-19	B	cellular process
	GO:0016787	1.31029e-18	M	hydrolase activity
	GO:0006629	3.77821e-14	B	lipid metabolic process
	GO:0005215	5.20089e-07	M	transporter activity
	GO:0000166	1.45989e-06	M	nucleotide binding
	GO:0009056	4.00186e-06	B	catabolic process
	GO:0019825	6.26257e-06	M	oxygen binding
	GO:0006810	1.12063e-05	B	transport
	GO:0040029	3.97256e-05	B	regulation of gene expression, epigenetic
	GO:0019538	4.23171e-05	B	protein metabolic process
	GO:0005829	5.13787e-05	C	cytosol
	GO:0005975	0.000438102	B	carbohydrate metabolic process
	GO:0005886	0.000820174	C	plasma membrane
	GO:0005773	0.00250751	C	vacuole
	GO:0009607	0.00307036	B	response to biotic stimulus
	GO:0005783	0.00441232	C	endoplasmic reticulum
	GO:0016020	0.00474166	C	membrane
	GO:0007049	0.00558965	B	cell cycle
	GO:0005515	0.00811761	M	protein binding
	GO:0005623	0.00850746	C	cell
	GO:0005488	0.0102777	M	binding
	GO:0000003	0.0105392	B	reproduction
gene without	Enrich	p_value		Annotation
	GO:0009719	0.00162831	B	response to endogenous stimulus
	GO:0005575	0.0149614	C	cellular_component
	GO:0005102	0.0164254	M	receptor binding
	GO:0006139	0.0167291	B	nucleobase-containing compound metabolic process
	GO:0007267	0.0204206	B	cell-cell signaling
	GO:0003677	0.0208584	M	DNA binding
	GO:0003676	0.0357884	M	nucleic acid binding
	GO:0003674	1.36789e-19	M	molecular_function
	GO:0003700	1.18462e-13	M	transcription factor activity, sequence-specific DNA binding
	GO:0008150	6.9565e-10	B	biological_process
	GO:0005198	0.00191775	M	structural molecule activity
	GO:0005840	0.00676378	C	ribosome
down with	Enrich	p_value		Annotation
	GO:0008152	0.000410583	B	metabolic process
	GO:0003824	0.00199633	M	catalytic activity
	GO:0009856	0.0249725	B	pollination
	GO:0016740	8.33927e-08	M	transferase activity
	GO:0006950	0.000142913	B	response to stress
	GO:0005783	0.000986476	C	endoplasmic reticulum
	GO:0009607	0.00160687	B	response to biotic stimulus
	GO:0005618	0.00242172	C	cell wall
	GO:0019748	0.00445668	B	secondary metabolic process
	GO:0005623	0.00447849	C	cell
	GO:0019825	0.0180478	M	oxygen binding
	GO:0009606	0.0269003	B	tropism
	GO:0009719	0.0317314	B	response to endogenous stimulus
	GO:0009628	0.0458945	B	response to abiotic stimulus
down without	Enrich	p_value		Annotation
	GO:0003682	0.000838528	M	chromatin binding
	GO:0008135	0.00827062	M	translation factor activity, RNA binding
	GO:0005840	0.0337323	C	ribosome
	GO:0009536	0.000420093	C	plastid
	GO:0006412	0.00308765	B	translation
	GO:0005198	0.0100135	M	structural molecule activity

## Sheet: O.gla
up with	Enrich	p_value		Annotation
	GO:0009991	0.00320417	B	response to extracellular stimulus
	GO:0009606	0.00499367	B	tropism
	GO:0009856	0.00688225	B	pollination
	GO:0007154	0.00816413	B	cell communication
	GO:0030154	0.00841104	B	cell differentiation
	GO:0009628	0.00896475	B	response to abiotic stimulus
	GO:0005623	0.00974076	C	cell
	GO:0005618	0.0134296	C	cell wall
	GO:0005777	0.024967	C	peroxisome
	GO:0016049	0.0411523	B	cell growth
	GO:0008152	3.85412e-09	B	metabolic process
	GO:0003824	9.93894e-09	M	catalytic activity
	GO:0016740	7.79745e-05	M	transferase activity
	GO:0019825	0.000147771	M	oxygen binding
	GO:0006629	0.000342907	B	lipid metabolic process
	GO:0006950	0.00035156	B	response to stress
	GO:0019748	0.000512424	B	secondary metabolic process
	GO:0019538	0.00378166	B	protein metabolic process
	GO:0009987	0.00446127	B	cellular process
	GO:0006810	0.00812427	B	transport
	GO:0009605	0.0121287	B	response to external stimulus
up without	Enrich	p_value		Annotation
	GO:0009579	0.000978289	C	thylakoid
	GO:0005840	0.00101535	C	ribosome
	GO:0040029	0.00191674	B	regulation of gene expression, epigenetic
	GO:0003674	0.00473687	M	molecular_function
	GO:0005654	0.0162695	C	nucleoplasm
	GO:0005615	0.0213438	C	extracellular space
	GO:0008150	0.0265488	B	biological_process
	GO:0009536	0.0380034	C	plastid
	GO:0003700	0.00186511	M	transcription factor activity, sequence-specific DNA binding
	GO:0006139	0.00306786	B	nucleobase-containing compound metabolic process
	GO:0005198	0.00368287	M	structural molecule activity
	GO:0005856	0.00636824	C	cytoskeleton
gene with	Enrich	p_value		Annotation
	GO:0005829	6.73854e-05	C	cytosol
	GO:0005783	0.00104317	C	endoplasmic reticulum
	GO:0016020	0.00126518	C	membrane
	GO:0016043	0.0031694	B	cellular component organization
	GO:0030154	0.00988072	B	cell differentiation
	GO:0003774	0.010265	M	motor activity
	GO:0006259	0.0120708	B	DNA metabolic process
	GO:0005515	0.0155216	M	protein binding
	GO:0009790	0.0221274	B	embryo development
	GO:0009908	0.0234844	B	flower development
	GO:0009835	0.0295584	B	fruit ripening
	GO:0009791	0.0302964	B	post-embryonic development
	GO:0000003	0.0338414	B	reproduction
	GO:0016787	2.6966e-23	M	hydrolase activity
	GO:0008152	2.38076e-22	B	metabolic process
	GO:0009987	2.41062e-19	B	cellular process
	GO:0006629	3.39524e-18	B	lipid metabolic process
	GO:0003824	2.32222e-17	M	catalytic activity
	GO:0005215	1.23619e-08	M	transporter activity
	GO:0006810	9.40645e-07	B	transport
	GO:0009056	3.25905e-05	B	catabolic process
	GO:0005773	7.51372e-05	C	vacuole
	GO:0000166	0.000105616	M	nucleotide binding
	GO:0005777	0.000183806	C	peroxisome
	GO:0040029	0.000343807	B	regulation of gene expression, epigenetic
	GO:0005975	0.000353178	B	carbohydrate metabolic process
	GO:0019538	0.000460638	B	protein metabolic process
	GO:0019748	0.00125225	B	secondary metabolic process
	GO:0005886	0.00236193	C	plasma membrane
	GO:0009607	0.00798006	B	response to biotic stimulus
	GO:0019825	0.0096564	M	oxygen binding
	GO:0016740	0.0178721	M	transferase activity
	GO:0007049	0.0324668	B	cell cycle
	GO:0005488	0.0337307	M	binding
	GO:0005623	0.0432458	C	cell
gene without	Enrich	p_value		Annotation
	GO:0030234	0.0199527	M	enzyme regulator activity
	GO:0015979	0.0384039	B	photosynthesis
	GO:0003674	8.18834e-24	M	molecular_function
	GO:0008150	3.42229e-13	B	biological_process
	GO:0005198	9.90475e-07	M	structural molecule activity
	GO:0005840	6.38154e-06	C	ribosome
	GO:0003700	1.23956e-05	M	transcription factor activity, sequence-specific DNA binding
	GO:0006412	0.0148208	B	translation
down with	Enrich	p_value		Annotation
	GO:0005783	0.000245623	C	endoplasmic reticulum
	GO:0009856	0.000585164	B	pollination
	GO:0005488	0.00088813	M	binding
	GO:0009991	0.00541403	B	response to extracellular stimulus
	GO:0007154	0.0123352	B	cell communication
	GO:0006629	0.0418604	B	lipid metabolic process
	GO:0008152	7.16842e-09	B	metabolic process
	GO:0005623	1.21767e-07	C	cell
	GO:0016740	1.2441e-05	M	transferase activity
	GO:0003824	1.33768e-05	M	catalytic activity
	GO:0019825	1.35723e-05	M	oxygen binding
	GO:0019748	2.75649e-05	B	secondary metabolic process
	GO:0005618	9.66518e-05	C	cell wall
	GO:0006950	0.000162481	B	response to stress
	GO:0009607	0.00115027	B	response to biotic stimulus
	GO:0009719	0.0108961	B	response to endogenous stimulus
	GO:0009628	0.0173313	B	response to abiotic stimulus
down without	Enrich	p_value		Annotation
	GO:0009579	0.000268886	C	thylakoid
	GO:0005198	0.000316183	M	structural molecule activity
	GO:0005840	0.000762485	C	ribosome
	GO:0006412	0.000900815	B	translation
	GO:0008150	0.00249277	B	biological_process
	GO:0008135	0.0032134	M	translation factor activity, RNA binding
	GO:0006091	0.0120601	B	generation of precursor metabolites and energy
	GO:0015979	0.0150787	B	photosynthesis
	GO:0006139	0.0227345	B	nucleobase-containing compound metabolic process
	GO:0009536	3.91163e-11	C	plastid
	GO:0005739	0.00122608	C	mitochondrion
	GO:0003676	0.00401757	M	nucleic acid binding
	GO:0003674	0.0118874	M	molecular_function

## Sheet: O.bar
up with	Enrich	p_value		Annotation
	GO:0005783	0.000828184	C	endoplasmic reticulum
	GO:0005829	0.00084163	C	cytosol
	GO:0009607	0.000845802	B	response to biotic stimulus
	GO:0005730	0.0194793	C	nucleolus
	GO:0016020	0.0409706	C	membrane
	GO:0000166	0.0459315	M	nucleotide binding
	GO:0003824	7.60419e-09	M	catalytic activity
	GO:0008152	3.93121e-06	B	metabolic process
	GO:0019825	7.51681e-05	M	oxygen binding
	GO:0009987	0.000914076	B	cellular process
	GO:0006629	0.00157131	B	lipid metabolic process
	GO:0006950	0.00281694	B	response to stress
	GO:0009605	0.00435558	B	response to external stimulus
	GO:0019538	0.00690345	B	protein metabolic process
	GO:0019748	0.0134135	B	secondary metabolic process
	GO:0016740	0.0147037	M	transferase activity
	GO:0006810	0.0306716	B	transport
up without	Enrich	p_value		Annotation
	GO:0003677	0.00145236	M	DNA binding
	GO:0009058	0.00877224	B	biosynthetic process
	GO:0003700	1.18948e-09	M	transcription factor activity, sequence-specific DNA binding
	GO:0006139	8.69092e-05	B	nucleobase-containing compound metabolic process
	GO:0005198	0.0245622	M	structural molecule activity
	GO:0005856	0.0479767	C	cytoskeleton
gene with	Enrich	p_value		Annotation
	GO:0016301	0.0444685	M	kinase activity
	GO:0008152	4.3633e-20	B	metabolic process
	GO:0016787	2.70699e-18	M	hydrolase activity
	GO:0003824	1.03687e-16	M	catalytic activity
	GO:0006629	9.66349e-16	B	lipid metabolic process
	GO:0009987	8.04411e-14	B	cellular process
	GO:0005215	2.25613e-07	M	transporter activity
	GO:0006810	1.35906e-06	B	transport
	GO:0009056	3.34216e-06	B	catabolic process
	GO:0019538	3.47462e-06	B	protein metabolic process
	GO:0000166	1.08074e-05	M	nucleotide binding
	GO:0005623	2.22084e-05	C	cell
	GO:0019825	2.58203e-05	M	oxygen binding
	GO:0005975	0.000106357	B	carbohydrate metabolic process
	GO:0005886	0.00139804	C	plasma membrane
	GO:0005773	0.00233028	C	vacuole
	GO:0009607	0.00234289	B	response to biotic stimulus
	GO:0019748	0.00469112	B	secondary metabolic process
	GO:0016740	0.00556958	M	transferase activity
	GO:0005777	0.00567841	C	peroxisome
	GO:0040029	0.00664704	B	regulation of gene expression, epigenetic
	GO:0005488	0.013424	M	binding
	GO:0007049	0.0418258	B	cell cycle
gene without	Enrich	p_value		Annotation
	GO:0006139	0.0025011	B	nucleobase-containing compound metabolic process
	GO:0009719	0.00498287	B	response to endogenous stimulus
	GO:0005730	0.0452884	C	nucleolus
	GO:0003674	3.95109e-16	M	molecular_function
	GO:0003700	2.44783e-10	M	transcription factor activity, sequence-specific DNA binding
	GO:0008150	2.37387e-08	B	biological_process
	GO:0005198	1.47554e-06	M	structural molecule activity
	GO:0005840	1.8389e-06	C	ribosome
	GO:0006412	0.0306145	B	translation
down with	Enrich	p_value		Annotation
	GO:0009606	0.00442491	B	tropism
	GO:0005623	5.22719e-07	C	cell
	GO:0008152	6.00285e-07	B	metabolic process
	GO:0003824	1.50359e-05	M	catalytic activity
	GO:0016740	0.000109089	M	transferase activity
	GO:0009719	0.00021031	B	response to endogenous stimulus
	GO:0019748	0.000617601	B	secondary metabolic process
	GO:0019825	0.00131127	M	oxygen binding
	GO:0009607	0.00149543	B	response to biotic stimulus
	GO:0005618	0.00353544	C	cell wall
	GO:0006950	0.00401078	B	response to stress
	GO:0009628	0.0231828	B	response to abiotic stimulus
down without	Enrich	p_value		Annotation
	GO:0003682	0.0338388	M	chromatin binding
	GO:0009536	0.000111342	C	plastid
	GO:0005739	0.00967355	C	mitochondrion
	GO:0003674	0.0115014	M	molecular_function
	GO:0003676	0.0388769	M	nucleic acid binding

## Sheet: O.glu
up with	Enrich	p_value		Annotation
	GO:0016740	0.0106287	M	transferase activity
	GO:0016787	0.0153525	M	hydrolase activity
	GO:0009607	0.0477019	B	response to biotic stimulus
	GO:0005783	0.00857548	C	endoplasmic reticulum
	GO:0003824	0.00729154	M	catalytic activity
	GO:0030234	0.0396218	M	enzyme regulator activity
	GO:0006629	4.78829e-05	B	lipid metabolic process
	GO:0008152	0.000391585	B	metabolic process
	GO:0019538	0.0132792	B	protein metabolic process
	GO:0006950	0.0216543	B	response to stress
up without	Enrich	p_value		Annotation
	GO:0003700	0.00107298	M	transcription factor activity, sequence-specific DNA binding
	GO:0005654	0.00874474	C	nucleoplasm
	GO:0008150	0.0370239	B	biological_process
	GO:0006139	0.0263689	B	nucleobase-containing compound metabolic process
	GO:0009838	0.0475789	B	abscission
gene with	Enrich	p_value		Annotation
	GO:0009056	9.30193e-05	B	catabolic process
	GO:0009790	0.00298214	B	embryo development
	GO:0016787	4.845e-16	M	hydrolase activity
	GO:0040029	2.56601e-05	B	regulation of gene expression, epigenetic
	GO:0008152	1.96194e-16	B	metabolic process
	GO:0004871	0.0477676	M	signal transducer activity
	GO:0016020	0.00196675	C	membrane
	GO:0005975	3.60852e-05	B	carbohydrate metabolic process
	GO:0005623	0.0487676	C	cell
	GO:0005777	0.0236594	C	peroxisome
	GO:0005215	1.58786e-11	M	transporter activity
	GO:0005773	0.00246591	C	vacuole
	GO:0000003	0.000511751	B	reproduction
	GO:0009987	1.34246e-17	B	cellular process
	GO:0006629	4.05127e-10	B	lipid metabolic process
	GO:0019825	0.00459548	M	oxygen binding
	GO:0019748	0.0036785	B	secondary metabolic process
	GO:0005829	0.0115566	C	cytosol
	GO:0016740	0.00897794	M	transferase activity
	GO:0003824	4.36267e-14	M	catalytic activity
	GO:0019538	0.003044	B	protein metabolic process
	GO:0000166	3.06161e-07	M	nucleotide binding
	GO:0007049	0.0116235	B	cell cycle
	GO:0006810	3.1698e-07	B	transport
	GO:0005739	0.0257278	C	mitochondrion
	GO:0009536	0.0420537	C	plastid
	GO:0009791	0.0037259	B	post-embryonic development
gene without	Enrich	p_value		Annotation
	GO:0003674	7.65982e-21	M	molecular_function
	GO:0005840	0.00562824	C	ribosome
	GO:0008150	7.17892e-10	B	biological_process
	GO:0005575	0.000607044	C	cellular_component
	GO:0005198	0.000305009	M	structural molecule activity
	GO:0003700	7.26122e-08	M	transcription factor activity, sequence-specific DNA binding
	GO:0030234	0.0141993	M	enzyme regulator activity
down with	Enrich	p_value		Annotation
	GO:0003824	0.000450853	M	catalytic activity
	GO:0009606	0.0346765	B	tropism
	GO:0016740	0.000643557	M	transferase activity
	GO:0009719	0.00935117	B	response to endogenous stimulus
	GO:0005623	0.0103543	C	cell
	GO:0030312	0.0273414	C	external encapsulating structure
	GO:0006629	0.00601078	B	lipid metabolic process
	GO:0019748	0.000859058	B	secondary metabolic process
	GO:0008152	0.00127811	B	metabolic process
	GO:0006950	0.000180932	B	response to stress
	GO:0005618	0.000692314	C	cell wall
	GO:0005783	0.0250255	C	endoplasmic reticulum
	GO:0009856	0.00445474	B	pollination
	GO:0009607	0.00157896	B	response to biotic stimulus
down without	Enrich	p_value		Annotation
	GO:0006412	0.0398807	B	translation
	GO:0009536	1.92971e-05	C	plastid
	GO:0008135	0.0492562	M	translation factor activity, RNA binding
	GO:0003674	0.000709249	M	molecular_function
	GO:0005198	0.00410639	M	structural molecule activity

## Sheet: O.mer
up with	Enrich	p_value		Annotation
	GO:0006629	0.0110488	B	lipid metabolic process
	GO:0009987	0.00596869	B	cellular process
	GO:0003824	0.00932502	M	catalytic activity
	GO:0008152	0.000195415	B	metabolic process
	GO:0009875	0.0302591	B	pollen-pistil interaction
	GO:0007154	0.0470302	B	cell communication
	GO:0009991	0.00873811	B	response to extracellular stimulus
	GO:0016740	0.0356583	M	transferase activity
	GO:0006950	0.00102666	B	response to stress
up without	Enrich	p_value		Annotation
	GO:0005622	0.0221947	C	intracellular
	GO:0006139	0.0048224	B	nucleobase-containing compound metabolic process
	GO:0009536	0.00277645	C	plastid
	GO:0009838	0.0226177	B	abscission
gene with	Enrich	p_value		Annotation
	GO:0009536	0.0469484	C	plastid
	GO:0009791	0.00131561	B	post-embryonic development
	GO:0016043	0.00531053	B	cellular component organization
	GO:0009056	7.25738e-10	B	catabolic process
	GO:0003723	0.0378928	M	RNA binding
	GO:0006464	0.0105571	B	cellular protein modification process
	GO:0005829	7.67092e-07	C	cytosol
	GO:0005773	6.39066e-07	C	vacuole
	GO:0000003	0.00165192	B	reproduction
	GO:0019825	8.21702e-06	M	oxygen binding
	GO:0008152	1.26473e-24	B	metabolic process
	GO:0005783	5.18714e-05	C	endoplasmic reticulum
	GO:0005777	8.07693e-08	C	peroxisome
	GO:0006629	2.56036e-11	B	lipid metabolic process
	GO:0030154	0.0288313	B	cell differentiation
	GO:0007275	0.0483447	B	multicellular organism development
	GO:0006810	0.000114802	B	transport
	GO:0005975	9.20952e-05	B	carbohydrate metabolic process
	GO:0009790	0.00156546	B	embryo development
	GO:0019538	0.00090518	B	protein metabolic process
	GO:0003774	0.022894	M	motor activity
	GO:0016787	2.07818e-20	M	hydrolase activity
	GO:0040029	0.000285119	B	regulation of gene expression, epigenetic
	GO:0000166	0.000121164	M	nucleotide binding
	GO:0003824	3.69946e-20	M	catalytic activity
	GO:0005768	0.017075	C	endosome
	GO:0005739	0.000444824	C	mitochondrion
	GO:0016020	5.78887e-05	C	membrane
	GO:0009987	2.10924e-19	B	cellular process
	GO:0005215	8.81893e-06	M	transporter activity
	GO:0005488	0.00276985	M	binding
	GO:0016301	0.0263758	M	kinase activity
	GO:0005886	0.000888132	C	plasma membrane
	GO:0005515	0.0104532	M	protein binding
gene without	Enrich	p_value		Annotation
	GO:0003674	1.71331e-19	M	molecular_function
	GO:0009719	0.0132906	B	response to endogenous stimulus
	GO:0030312	0.0442289	C	external encapsulating structure
	GO:0030246	0.0138021	M	carbohydrate binding
	GO:0008150	1.46916e-08	B	biological_process
	GO:0005575	1.05069e-07	C	cellular_component
	GO:0006139	0.00229377	B	nucleobase-containing compound metabolic process
	GO:0003700	1.09207e-16	M	transcription factor activity, sequence-specific DNA binding
down with	Enrich	p_value		Annotation
	GO:0003774	0.0239816	M	motor activity
	GO:0008289	0.00074315	M	lipid binding
	GO:0007154	0.0160511	B	cell communication
	GO:0008152	0.00679104	B	metabolic process
	GO:0016740	0.0123652	M	transferase activity
	GO:0009991	0.00540884	B	response to extracellular stimulus
	GO:0005623	8.29059e-05	C	cell
down without	Enrich	p_value		Annotation
	GO:0009536	0.000171103	C	plastid
	GO:0009579	0.00335888	C	thylakoid
	GO:0003674	0.0152745	M	molecular_function
	GO:0003677	0.0026687	M	DNA binding
	GO:0003682	0.02035	M	chromatin binding
	GO:0015979	0.00189166	B	photosynthesis
	GO:0005739	0.026459	C	mitochondrion
	GO:0008150	0.0156643	B	biological_process
